# Supplementary material for: A high-density genetic map and growth related QTL mapping in bighead carp (Hypophthalmichthys nobilis)
Source: Sci Rep. 2016 Jun 27;6:28679. doi: 10.1038/srep28679 (PMC4921863; doi:10.1038/srep28679)
Supplement: Supplementary Table [file srep28679-s2.xls]

## Sheet: Sup.Tab S1
Sample ID	Reads Number
28	1675163
55	1084803
58	983932
69	1016287
76	967880
83	1736185
84	1202250
87	755019
92	1056629
93	1649308
95	1157374
96	841039
97	1128910
104	1245067
113	732950
118	842188
122	1588334
132	1674350
138	1062124
150	1130500
164	780561
167	1147334
168	1035539
172	866368
173	1113599
174	2242024
175	1129680
184	1161527
186	2221994
197	997042
213	1898325
214	995835
222	1089501
223	928651
227	1523182
238	1402300
252	1045899
257	1098851
274	3017663
280	5712264
282	1112814
283	1253599
285	940849
290	1324690
301	5592717
319	1237806
321	1212324
323	1198977
330	1042269
333	1716126
335	910502
354	1198302
359	1391563
363	1012790
364	977875
378	1112457
395	998707
408	899655
410	792427
416	1399974
417	1215692
418	1548375
433	826451
443	1130028
450	1024759
456	1249242
462	1145964
467	2100615
469	911035
479	1228506
483	1365058
489	1066378
499	1091776
529	1077103
536	1090149
560	1076737
563	1288415
584	829562
592	1021761
596	1707251
605	1415151
610	954178
623	1220215
637	986609
639	2844115
646	1831425
650	1233010
656	1826689
664	1688543
669	903189
670	925483
675	2076040
694	788969
695	1659418
700	1385185
706	1045101
708	820598
719	799466
723	2029454
728	1189735
729	21289091
742	10079774
751	1629655
759	10912082
767	975744
771	14808257
772	8942146
783	8660551
792	1384133
793	1108528
795	1178571
802	11678068
803	5270059
810	1112861
811	8672564
824	6484407
826	1135416

## Sheet: Sup.Tab S2
Marker Name	Marker Seq	LG Name	LG Location
ref-18114	CAATTTACTACGACAACAGTGCTGGTGTGTGA	LG1	0
ref-38230	AGAAAAACAGCGAGACATTTGCTGCCGTGTGT	LG1	3.654
ref-2615_5	GATACGGACTCGACAGTAATGCAACAACATGT	LG1	10.29
ref-50189_7	ACCAAAAAGACGATCACTGTGCTATAGCATGT	LG1	11.754
ref-38704_17	TATACATCATCGACCCGTATGCCCCGCTCACT	LG1	12.184
ref-30948_32	CGATGTCACCCGATCAGGATGCAAACCATGCA	LG1	12.544
ref-35811	ATGATAGAAACGATGATCGTGCTGAAGCAGAT	LG1	16.777
ref-7213	ACGTGTTGAACGAGGTTCGTGCAAAAATGGTC	LG1	17.076
ref-15854	GAAAATGCCACGATGTTTGTGCTGTAATTGAT	LG1	19.601
ref-2495	ATGTATGCAGCGACCGGGTTGCTGTCGTGCTA	LG1	25.439
ref-61207	GATCACTCTGCGAAAATATTGCCTGGTTGTTA	LG1	28.072
ref-29035	ACTTACAGAACGAACACAGTGCCAATTCCGTT	LG1	30.158
ref-36919_23	AACCTGTCACCGATTCTGCTGCATTTTCTACT	LG1	33.279
ref-65270	TCAGCAAGTTCGAGGGGTGTGCAAGGTACTAT	LG1	33.616
ref-17474	GAAAACAAATCGAGGCTGTTGCATTGCAATAC	LG1	37.732
ref-58359	ACCAGAAAAGCGATGTCACTGCAAGAGGGAGG	LG1	42.609
ref-20022_24	GGACAGTGAACGAAGACATTGCTGTACATTTA	LG1	43.092
ref-61447_2	CACCTGATCACGAGGTCGTTGCCATGGCAAGA	LG1	44.683
ref-32454_10	CTTTGGCCATCGATCGATATGCATGAAGGCTT	LG1	46.01
ref-51575_27	ACTGATGACGCGAGTGTGATGCTGAGCCACGC	LG1	47.792
ref-44399_3	TTGGTGCATGCGAATGCGATGCATATTTGACT	LG1	49.219
ref-21009	ATTTGCATAACGACATTAATGCCACTGGACAT	LG1	50.423
ref-9915	GTTCTGCCTCCGAACTCATTGCATTGGTGTTG	LG1	52.162
ref-27685	ACGGCTGGCTCGAAGGCAGTGCCTGGAGGTGA	LG1	52.629
ref-66024_31	GTTGTTTGCACGACGTCATTGCAGCAGCGCGA	LG1	55.031
ref-4110_6	GGCAATGAGACGACGCAAGTGCCTGCTGATAT	LG1	55.729
ref-13805_5	ATTCTGAACACGACCACAGTGCACTTTGATGT	LG1	56.97
ref-16338_17	TGTCTGGCACCGACAACCATGCCACGTTCAAA	LG1	58.401
ref-18594_8	ACTTATATCCCGAACCTTGTGCTGTTTGTTCC	LG1	59.112
ref-46835_3	CTGACAGTGACGAGGCCAGTGCACTATGAATG	LG1	59.299
ref-68731_9	TAAAAACAGTCGATGCTGGTGCTGCGGACGTA	LG1	59.589
ref-48973_27	AGTCTGGAATCGATGCACCTGCCTTTTGCGAC	LG1	60.13
ref-62532_26	GTAACACTAACGAGTCACATGCCACCGGGGAG	LG1	60.268
ref-65702_17	GTTTGGGATTCGATGACGATGCAGGCATGCCT	LG1	60.421
ref-61491_2	TGACTCTCAACGACCTTCCTGCCTAGAGATAG	LG1	61.048
ref-7859_30	GACGTAAACACGAATACGCTGCACTGTGTTCA	LG1	61.076
ref-57459_23	CGACAGTAACCGAGACGTTTGCTGACTCCCGT	LG1	61.498
ref-5037_31	CCGCCCGTTTCGAAGGCTTTGCCAATGTCTGC	LG1	61.775
ref-36150_17	CAAACATGCTCGAAGCAGTTGCCCAATCACAA	LG1	62.459
ref-16742_10	CTAGTTTCTACGACACCAATGCTGGATCTGAT	LG1	63.094
ref-18854	CTACCACGGCCGACTTCAATGCTAATAAAACG	LG1	63.379
ref-3514_32	GCCAATCCCTCGAGACTGTTGCTCTCTAATAG	LG1	64.114
ref-62220	TAAAGGTGTCCGACAAGGCTGCATTCTTTCTT	LG1	64.797
ref-69045	TGGATACCATCGAAAACACTGCAAGTCTATCC	LG1	65.8
ref-56381	ACCCATTTTGCGACATGGCTGCAACTGCTGCT	LG1	66.015
ref-11732	ATCGGGGCCTCGACCTGACTGCAGTTCTTCTT	LG1	66.482
ref-66671	GTGTGGCCACCGACACTTTTGCAGAAAGGAGC	LG1	67.618
ref-31939_7	AGCCCATTCACGAGAAAGATGCCGTCTCTCTC	LG1	69.621
ref-61947	TGAGCCATATCGAATGAACTGCAGTTTTGTTC	LG1	70.12
ref-34381	CCGTAAAAACCGAGTCCCATGCAAGCTCCGGA	LG1	70.459
ref-36566_1	GAGCCCGTCACGAACCGGTTGCGTGTTTCCAT	LG1	71.248
ref-36566_23	GAGCCCGTCACGAACCGGTTGCGTGTTTCCAT	LG1	71.248
ref-58985_16	GCAGGGCTTTCGACTGGGCTGCCGCCTGAAAA	LG1	71.754
ref-55822	TCTACAAGGACGACACCTATGCATTACCTGCA	LG1	72.788
ref-41548_1	GAGCGAAACTCGATCATATTGCCGCCGCAGAA	LG1	72.884
ref-10576_7	CGTTCATTTACGACGATTGTGCTTGTGTGAAT	LG1	73.608
ref-10576_3	CGTTCATTTACGACGATTGTGCTTGTGTGAAT	LG1	74.083
ref-61064_19	ATAGTCAGATCGAATTCAGTGCCTTATGGGTG	LG1	74.289
ref-42538_2	TGAACTAGAACGAATGCTGTGCCTTTTAGCGA	LG1	74.619
ref-67103_15	TTCAAGCGCTCGATCACGGTGCTTCATGGGCT	LG1	75.789
ref-51034_9	GGATTATGTACGACCCCTGTGCTTTGTGGAAT	LG1	76.831
ref-66563_17	CCAGCCATACCGACACGTGTGCAAGTCACATT	LG1	77.66
ref-24650_25	CCAAGGCCGGCGAGTGGTTTGCTACGATGACC	LG1	78.869
ref-53254	ACACTCAAAGCGAACAACATGCTGGCGCGACC	LG1	78.92
ref-61538_30	GGGGCCAGAGCGAGGGCACTGCAGGGGTGCTG	LG1	80.097
ref-31081_6	CCCATAGCGTCGATCCAGATGCAGTGTTGAGT	LG1	80.343
ref-9691_28	CTGTGTGTGACGATAGGAATGCCGTAGCAAAG	LG1	81.386
ref-65985_19	CTAACATTACCGAATGAACTGCCGAAGCAGGA	LG1	81.721
ref-2608_7	ATTCCCGAAGCGATTGTTTTGCTGAGAAAAGG	LG1	82.016
ref-52411_8	AGTTTGTAGGCGATTTATGTGCAAGCCAGGTT	LG1	82.976
ref-52340_18	CTGTTCAGGCCGACGCTTGTGCTGGTTGACGA	LG1	83.301
ref-15577_2	ACGCTTCAATCGATGGTGCTGCATTTATATTA	LG1	84.373
ref-30062	GAGCAAGAATCGACACACGTGCAACTTTGTGT	LG1	86.081
ref-5025	GTGAGTATTCCGATTGGACTGCAGATGCAGGA	LG1	86.568
ref-56246_9	TGATTTGCAACGACAAATGTGCAATGGTGACC	LG1	87.47
ref-39183_32	CATAGAGAGACGAGAGGACTGCCCTGGGGTGG	LG1	88.82
ref-29356	CGCGACATCCCGAGGGAAGTGCCCTATGAGAC	LG1	89.666
ref-2887	TGACGGGTCCCGAGGCAGGTGCATATATCCGT	LG1	90.06
ref-49677	TTTAGTCATGCGAAAACGTTGCCTATAGTGCT	LG1	91.332
ref-1508	ATTGAAGACGCGAGGGCCTTGCACGTCCTGTA	LG1	91.99
ref-60417_29	CTCGACCCCTCGACTTGCATGCTCCATTGTTA	LG1	93.024
ref-56765	ATACAGTATGCGATTTGGATGCAGTGACAGTC	LG1	95.31
ref-35385	AAACCTCTAACGAGTCTTATGCCGGAAAAAAC	LG1	97.487
ref-5421_1	CGGAGGAACACGATAATGCTGCTTAGAGTACT	LG1	97.709
ref-41614_5	TGCACGGCGTCGAAACACTTGCAAACTGTCTG	LG1	98.943
ref-41798_4	CACGGAAAGCCGAACAATGTGCATTGCTACAT	LG1	101.275
ref-60402	TGTTCGTGCGCGAGGTTAATGCACATCTACAG	LG1	101.447
ref-16861	TAGGGGTCAACGATGGAACTGCAGCTTTGACA	LG1	103.442
ref-55216	CGGCTCAGGGCGATATCTATGCTAAGAGGGTC	LG1	104.763
ref-43004_5	GTAGCCCTTGCGACTTGTGTGCTATGTTCCAA	LG1	105.641
ref-54021_15	CTCACAGAAACGATGAGCGTGCCGATAAAAAT	LG1	105.83
ref-51567_23	GAATTAGGGGCGATGGCACTGCTCATGCTCAG	LG1	106.483
ref-61938_31	ATGCATGCAACGATGTATCTGCCAATAATCGG	LG1	107.9
ref-44811_31	CGTGGAGGGCCGATGTGTTTGCCAGGAGGGTT	LG1	109.138
ref-68890_17	TGCGCGGCGTCGAAACTATTGCGGACTGGTTA	LG1	110.083
ref-34977_26	GTTTGGGATTCGACCACAATGCGGGGACAACT	LG1	110.982
ref-43451_30	TTTGCAGACCCGAACTGCATGCTTGATTACGG	LG1	111.633
ref-17716_3	AGAGATATGACGATATGGCTGCTGCCATGAAA	LG1	111.927
ref-22356_17	GCCTGTGGAGCGAAGCGTCTGCTCAGGTGGAG	LG1	113.805
ref-42176_26	GGATGTGCAGCGACAAACCTGCACACCTGTGT	LG1	114.072
ref-30351_15	TCTTCAAAGACGAATTGTGTGCGACCCTCACA	LG1	114.768
ref-4486_18	TGTATCAGAGCGAAACCGATGCTTTTGAAAGG	LG1	116.406
ref-1563	GACTGTCACTCGATGGTAGTGCCTGTGTGCGT	LG1	118.708
ref-21436	CATTATGTGTCGATTCCTGTGCATAACCAAAC	LG1	118.723
ref-31196	GTGAGAGATTCGAGACCGTTGCAACGTGCAGA	LG1	121.145
ref-15923	ACATCCGGGACGAGTCGTTTGCTGGGCTTGGT	LG1	121.301
ref-52357	TTGTGAACACCGAAGTGGATGCTTCAATGCCA	LG1	121.497
ref-59308	GTGGAGCATGCGATTGCGGTGCACTTGTGCAG	LG1	122.482
ref-21393	GGACGTGTGACGAGTCAGATGCAGCTATATAA	LG1	123.841
ref-57650	AACCTCTCGACGACCGAAGTGCCCAAGTCGCC	LG2	0
ref-53301_15	TTTAGCCTGCCGATCCGGATGCTCCTCAACAG	LG2	4.244
ref-17514	TACCCAAAAACGACTACACTGCCTGGCATACA	LG2	7.227
ref-60296	TGTGTGTATCCGAGGTGTGTGCTTTTATCAGT	LG2	9.208
ref-35438	TGCTTTGGCACGAACATGTTGCAAGCGTAGTT	LG2	10.65
ref-63565	TAGTTTCTTACGAAACTTCTGCCGGCCAAACA	LG2	10.948
ref-49755	CATCTGCGCTCGAGGGATCTGCCCTTGTGTTG	LG2	13.917
ref-26951	CTTAAAAGTGCGACTGACTTGCAAGATCAGGA	LG2	13.988
ref-58079	TCTTGGATCCCGAAATAGCTGCCCGGAGGCGT	LG2	15.014
ref-13414_6	GCCCAGACGGCGAGTATTGTGCCTGTACTGAA	LG2	17.241
ref-20400_7	TTGTTACTAGCGAACTGTATGCTCACACCCCA	LG2	21.188
ref-46552_6	TATCATACATCGATTGGTCTGCACAGCGCCAA	LG2	23.83
ref-67729_23	GTTAACCTTACGATGGCTATGCTAAAGGCTTC	LG2	24.948
ref-50053_18	TCACCGACACCGATACCGATGCTTATACCTTT	LG2	25.007
ref-53068_17	GTGGACTGTGCGATTCTGGTGCAGTTATGCCC	LG2	25.749
ref-21421_23	GGATTTCCGACGATGTCTCTGCGGATGATAAA	LG2	26.376
ref-20254_30	AAGAGTGGAACGACTCACTTGCACTTTCGTGC	LG2	27.6
ref-30839_27	TGTGGGTATCCGAGGTGTGTGCTTTTATCTGT	LG2	27.736
ref-19304_8	ATTCATATAGCGATTCAGATGCCGTCAGTGAG	LG2	28.925
ref-60177	GTGACACCCTCGAACACTATGCCTACCTCTAC	LG2	29.959
ref-7772	GTCCTGCTGTCGATAGGGGTGCAACTTTAGTA	LG2	31.141
ref-22861	GTAATAAAACCGACTCGTGTGCGTCGGTCGCC	LG2	31.722
ref-56580_16	GACACAAAGTCGATAGTTGTGCCTAACTAGTG	LG2	32.37
ref-45584	CATGGGGTCTCGAGCTTTTTGCTATACGCTGC	LG2	32.807
ref-49947	CAGAACAGACCGAAGCTCATGCAAGCTACAGC	LG2	32.925
ref-34552	CTGCAAAAGACGAAATGTTTGCAGCGATGTGG	LG2	33.514
ref-29451_27	AAGAGATCTACGACAGCCTTGCTGTACATCAC	LG2	34.048
ref-38535_14	GTCCTCCACTCGAGGGTAATGCTGAGGTAGCA	LG2	34.553
ref-56303_16	CCGTGGGGATCGACTGAATTGCTAGCTGGATT	LG2	35.131
ref-50388_24	AAAATATATGCGATGTGCTTGCCTTGCATTGT	LG2	35.279
ref-42718_5	CGCAGGTCCTCGAGGAGGATGCTATTTCTCTT	LG2	35.748
ref-18121_2	TATTCAAGGGCGACAACAGTGCCTGTCCTGCT	LG2	36.227
ref-24014_27	TTGATCCCGTCGATACAGGTGCCTCCGTTTCG	LG2	36.228
ref-10072	TTTTGTGGCGCGACATGTCTGCAGTGAAGTCT	LG2	36.564
ref-30813_14	GCTGCTCACGCGACGCTCCTGCTACCGGTGTG	LG2	36.936
ref-1438_24	TGTGGTAACTCGAGGCTAGTGCTATATCGTGA	LG2	37.287
ref-36153	ACCAGTGGATCGATCTCGTTGCACAGCATGTG	LG2	38.459
ref-49771_16	CTATGGCATGCGACATGCGTGCTAACATTGGC	LG2	38.799
ref-37885_27	AGGACTTGTTCGAACTGTTTGCAGTGCGTTTG	LG2	39.558
ref-58793	AAGAATTAGTCGATGGATTTGCCAAAGTTTTC	LG2	40.102
ref-46166_2	ATATGACGTCCGAATGACATGCTTGCAGCGAT	LG2	40.527
ref-15592_3	ACGTACCTGTCGATGACCGTGCGATGCGTTTC	LG2	40.759
ref-31048_7	GACGTTACATCGAGGACGGTGCCAAGATGTTC	LG2	40.976
ref-12006	AAACTGAAAGCGACACGCATGCACACACACAT	LG2	43.088
ref-2927	GTTCCAAAACCGAGTGAACTGCCTACGTAGGC	LG2	44.108
ref-31395_3	ACGTTTAATGCGAGAACACTGCAGCTAGACTC	LG2	44.521
ref-35888_2	TCCGCTCGAACGACGTTGTTGCTGGTTCTATC	LG2	44.767
ref-13968	AATTTAGATGCGAGTTTTGTGCTCACATGAAC	LG2	45.568
ref-49944	AGCAACTCTTCGATAAGCTTGCTCTCAAAATC	LG2	45.962
ref-35375_24	TACAGCCGCCCGAACCGGGTGCCGTTCAATTC	LG2	47.023
ref-54917_2	GCGTGAGATACGAGGGTTTTGCTTGTCACCTT	LG2	47.46
ref-51795	GAAAACTCAGCGATTGGGTTGCTTTAACCCAG	LG2	48.927
ref-11682_30	TGTCCGTACGCGAAGATGGTGCCGTTAAAGCC	LG2	48.965
ref-53700_32	CTTTTTTTCCCGATCCCGGTGCCAAAAATGTG	LG2	49.652
ref-30549	CAGGTGGGCGCGAAATCAGTGCCAGGCAGTGG	LG2	49.656
ref-24341_31	TTTAAATGGCCGACTCTAGTGCCCTGACTAAT	LG2	50.017
ref-59920_29	TTAGGATATACGAGAAGGTTGCCAGGCCGTTG	LG2	51.242
ref-48714	CAACTCTATGCGAAAGAGATGCGTTGCACTGC	LG2	51.335
ref-57891	TTGCCGTTTACGATGGGCATGCAGGCTCTCAG	LG2	52.563
ref-44015_23	TGCACACATCCGAAGCACGTGCACAGAAAGCC	LG2	53.529
ref-69635_2	CGTTCATCTTCGACAGTATTGCCAATTTAGCG	LG2	53.542
ref-44015_32	TGCACACATCCGAAGCACGTGCACAGAAAGCC	LG2	53.712
ref-57117_6	CAAACAGGCGCGAGACGGCTGCCGGCTAAGTT	LG2	55.452
ref-92_2	CATTCCTGAACGAAACCACTGCGGAAGCATCG	LG2	56.438
ref-47911	AAACGATAGACGAATTGCTTGCCGTTGAATTA	LG2	57.566
ref-45057	TTAAACATTACGACATTTGTGCGTCCACAGTG	LG2	58.428
ref-61635	TTTAACTCGGCGATTGGGTTGCTTCAAACCAG	LG2	59.626
ref-46618_3	ATATTCTGCTCGATCTATCTGCTGCCTTTGAC	LG2	59.81
ref-29922	GGTACCATTGCGATGCTTGTGCTGACCTTTAA	LG2	59.912
ref-22909	GGAGGGAAATCGACAGCCGTGCAAATATAGGT	LG2	60.002
ref-47485	TTCACATGTGCGAACATACTGCTTTCACACAG	LG2	60.792
ref-63318	TCATAATCAGCGACGCTTGTGCATTTAATCAC	LG2	63.415
ref-30958	ACCACTGTACCGATCTAGTTGCACAGCATCTG	LG2	63.616
ref-10774	AAATACAAAACGAAAGTACTGCCGGCAGACCC	LG2	65.229
ref-782	TTTAACTCAGCGAATGGGTTGCTTTAAACAAG	LG2	74.393
ref-25127	TTTAACTCGGCGAATGGGTTGCTTTAACTCAG	LG2	77.742
ref-65620_25	GGAAGCTGATCGAACCGACTGCTCCTCATCAT	LG3	0
ref-16038_26	GTTTAGCAACCGAACTGCCTGCATCACAACTC	LG3	0.983
ref-66486_3	TGAGCCGGTTCGACTCAAATGCATTAGTAAAC	LG3	4.741
ref-19296	TTCGCAGTGGCGAAACATCTGCAAGTTTTATG	LG3	9.576
ref-29707	AAAGTTGTGTCGACACAAGTGCTAATGTACCC	LG3	12.5
ref-19713	TTTGATGGCTCGAATGAGCTGCTTGTCTGTCC	LG3	14.337
ref-69390	CACGTAAGCACGAACCGGGTGCTAGTTCAGAG	LG3	15.747
ref-31086	TAGTATTCGCCGATACCGATGCCTTTACATAT	LG3	16.921
ref-7505	TCTTGGTGGACGACAGAGCTGCATACGAGGTA	LG3	17.566
ref-5115	TGACGTCACTCGACGGACTTGCCGTTGAAAAA	LG3	18.522
ref-6931_6	AGCATTATGTCGAGTTAGCTGCTCTGCTGCTA	LG3	19.153
ref-41620	GCAGCAGATGCGATGCCTGTGCAGCCTATAAG	LG3	19.996
ref-36637_27	TGGATTTGCACGAAAGACATGCTAGTGGATGA	LG3	20.306
ref-36637_18	TGGATTTGCACGAAAGACATGCTAGTGGATGA	LG3	20.306
ref-33293_5	TGAGCGCACACGAAGCAGCTGCTCATAGAGCA	LG3	20.58
ref-33293_6	TGAGCGCACACGAAGCAGCTGCTCATAGAGCA	LG3	20.911
ref-62968_30	AGTTTTTACACGAGTCTGATGCATTGCACTGA	LG3	21.47
ref-26604_9	AGGACAGCGCCGATCATCATGCCCACGTACAC	LG3	22.673
ref-30457	CCGTGATACACGACTATGCTGCACAATTAAAT	LG3	23.352
ref-40743	ACGTACAGGTCGACAGTCTTGCGTTTCCAGAT	LG3	24.284
ref-47231_9	TCTCCTGGACCGAGGTCTCTGCCCTTAAGGCC	LG3	24.473
ref-2426	CACAAGCAGACGAGGGAGATGCATTCCCGTTT	LG3	24.739
ref-53025_15	CGATCCACTACGACTAGGATGCAGGTTTGGTT	LG3	25.997
ref-69510_10	TCAGGACTCACGAGAAGAATGCAGTACACAGC	LG3	26.282
ref-51859	ACACCTCTCCCGAACAAGCTGCACATTTTGAG	LG3	27.12
ref-12941_6	CATTCTGCTCCGAGGCGTTTGCTTATCTCGGA	LG3	27.989
ref-49642_6	GGAAAGGCGCCGAAGCCGCTGCTTGGATCCTG	LG3	28.63
ref-48592_2	CGCTTCAGCGCGAAATAGATGCTAAGTGCCTC	LG3	29.694
ref-60234_10	ATCACCCTCCCGAGCAGACTGCTACAGTGCAG	LG3	29.941
ref-50143_10	CCAGGAGCCACGAGCCCTGTGCTTGCTCTGCA	LG3	30.77
ref-53594_17	ATGTGACACACGACTCGTGTGCACAGAAAAAC	LG3	31.174
ref-28984	TTTCTTGGGGCGACATCTGTGCACTAGCAGCA	LG3	31.927
ref-56322_29	ATGGAGAGGGCGAGGTTTATGCAGTCGCTAGG	LG3	32.712
ref-20079	ATTTAGAATGCGAATGCCCTGCATACACAGGG	LG3	35.444
ref-25894	CCCTTGAAGACGAAACAGCTGCAAGCATGCTG	LG3	36.679
ref-13158	AAACTTTGATCGATGCGAGTGCCGTATAATAT	LG3	36.768
ref-67499_23	AGGCGAGACGCGACTAGCGTGCTGACTTGGTC	LG3	37.902
ref-6931_23	AGCATTATGTCGAGTTAGCTGCTCTGCTGCTA	LG3	38.94
ref-65488_28	CAAACAAATGCGAATTAGGTGCATTTCCATCA	LG3	39.279
ref-39336_19	CAGAGTCTGCCGACAAAGATGCCATGGCTGCA	LG3	40.887
ref-8845_2	ATGGGGGGGGCGAGATCTGTGCAATTAATAGT	LG3	42.35
ref-8845_3	ATGGGGGGGGCGAGATCTGTGCAATTAATAGT	LG3	42.35
ref-49506	CAAGTGTTAACGATAAAGATGCGTCTTTAGCC	LG3	44.628
ref-32885	CCATTTTAAGCGATCTGTGTGCCAGAGGTGTA	LG3	45.755
ref-62062_9	CAGGTGTTGTCGAACTTGTTGCCGTAGTTACC	LG3	46.339
ref-38936	GTTTGTTGTGCGACACTATTGCAATTTGTCAA	LG3	50.463
ref-56519	TCAGAGGCTGCGATCAGCATGCCGCACAATAT	LG3	50.923
ref-36948_7	ATCAGTCGCTCGACAGAGCTGCGTTGTGTATC	LG3	52.367
ref-4830_14	ATTCGCATCCCGAAACGCATGCAAGAACGCAT	LG3	53.067
ref-61744_25	ATGATCAGACCGAGGTAAGTGCATTGTGTGTT	LG3	54.491
ref-62834_4	ATGCTTGTCTCGACCCACATGCCCTAAAGGTT	LG3	55.277
ref-2757_4	CGTTATCAAACGACATCACTGCTGCAGTAGCA	LG3	55.721
ref-69618_30	GAGAGCATGACGAGGATGTTGCCCACAACGGT	LG3	56.35
ref-48137	TCATATGTAGCGAACTCAATGCAGGCATCCTT	LG3	56.972
ref-26971	AGCACTGGGCCGATTCCTGTGCACAGTAACTG	LG3	57.619
ref-54161_18	CCAGTTCATGCGATGTCCATGCTAAATGGCTT	LG3	58.435
ref-19287_6	GAATACATTCCGACAGGGGTGCAAACTTTGAG	LG3	59.464
ref-5758	CAACATCTTTCGACAACACTGCCCGGCAACAT	LG3	60.02
ref-58529_24	CAGGCTGACACGAGTTCAGTGCTATTTATTCC	LG3	60.238
ref-15932_2	AGACTTCATACGACTCACATGCCACATCCTCA	LG3	60.679
ref-67213_3	GAGAGAAAGTCGAGGATGTTGCATCAGGACCA	LG3	61.107
ref-56637_7	TTTGTTTTTACGAGACAGCTGCTTTTGTTCCT	LG3	61.231
ref-17513_16	TTCATCCCGCCGAACGACATGCGGTAACATGT	LG3	61.532
ref-13148_3	TAGAGAACAGCGAATGCACTGCAGTCCTACTC	LG3	61.862
ref-32536	AGATCGCATGCGATTTATGTGCTCACACTATG	LG3	61.987
ref-68407_18	AGGCGAGGTGCGAGCAGACTGCGCTCTCTAAT	LG3	62.548
ref-15988_16	AGCGACTACACGACTGCAATGCGAGCGTGGAC	LG3	63.75
ref-15988_19	AGCGACTACACGACTGCAATGCGAGCGTGGAC	LG3	63.963
ref-45587	AGCATGGTCACGACCTCTGTGCACATGACAGG	LG3	64.306
ref-16389	TACCTTCTTCCGATGACGTTGCTCAAGTACAT	LG3	64.625
ref-50739_30	TAGCATCCTCCGAGTATCATGCCGTTTCAGAT	LG3	64.855
ref-25387_2	CAAGTTCTGTCGATGGTGGTGCCTTTAACACA	LG3	65.179
ref-9243_26	ATGCATCAGCCGAACTTTTTGCTGCAGAGGTT	LG3	66.104
ref-69947_24	GTAAGAGAGACGAGAGAGCTGCTTGTGTTTGC	LG3	66.142
ref-69824	ATCACTTCAGCGAATTCAGTGCCTGGTTAAAC	LG3	66.548
ref-47749	CTTCTGTACACGAGACCATTGCAGACCTTGTT	LG3	66.742
ref-41461_4	ATCAAACTCACGAACCCCCTGCAATTCAATCG	LG3	67.167
ref-41461_3	ATCAAACTCACGAACCCCCTGCAATTCAATCG	LG3	67.167
ref-40828	ATCGGTCTAACGAATCGATTGCTGAATCAGTC	LG3	67.45
ref-19744	CCCATCATCACGAATTACCTGCACCTGCACTT	LG3	67.878
ref-47091	CGTCATGTACCGATTGGTTTGCGAGAAGCCAA	LG3	68.264
ref-55775_24	CCTTTCCTTCCGAATCCATTGCCGTGTTCAGT	LG3	69.072
ref-39977	TGTCACACATCGATCGGTCTGCACAGCTAGTA	LG3	69.073
ref-55688	GGCAGTTTAGCGAAATCCCTGCAGTTGTGGTC	LG3	69.21
ref-40090	AATTCCGACACGACATGAATGCAGCATAATAC	LG3	69.846
ref-56334	TGAAAGGTATCGAGGCCATTGCTAGTGGCTAA	LG3	70.121
ref-29598_3	GGAGAATATACGAGGTTTCTGCCTGACAGTGA	LG3	70.733
ref-31954	CTCAGAGAGACGACAGAGATGCTGTCATGTTA	LG3	70.816
ref-69099_19	TACAGTCAGTCGAGCTCAGTGCCCTCTCTATG	LG3	71.305
ref-15711_2	GTGTCGGAGGCGACCCGTGTGCAGTTCTCCGT	LG3	71.565
ref-37082_18	CCGACATATCCGACTGGCGTGCAGTTCATTCA	LG3	72.006
ref-51040_24	TTCTGTATCCCGAACGAAGTGCGTTGATGGGC	LG3	72.165
ref-34220_27	ACCATCATGGCGACAATGGTGCATGCTGCTTG	LG3	72.31
ref-59697	TTTTCATTGCCGAACTAAGTGCCCAAGTAACA	LG3	72.707
ref-36339_32	TGTATAGGCTCGATCCCTTTGCTTTTCACTCT	LG3	72.723
ref-24256_18	TGTTTCAACTCGACAAGGCTGCTTTGGTCTAA	LG3	73.914
ref-39660	GATGAACTGCCGACACCGGTGCTGTGTTAAGG	LG3	74.128
ref-61292	ATCGGGGTCTCGACACAGGTGCATTTTATTGA	LG3	74.284
ref-33381_29	AGACTAACATCGACAGGATTGCACCCGAAAAT	LG3	74.665
ref-43827_6	GATAGGGTTTCGACCATCATGCTCTGAAAAAC	LG3	74.869
ref-54931_1	AGGAGCTAAACGAGGCCTCTGCAGCGACTGCG	LG3	75.174
ref-43827_5	GATAGGGTTTCGACCATCATGCTCTGAAAAAC	LG3	75.59
ref-8004_18	ACCAGGTGTGCGAGCCGGCTGCACCATCCGTC	LG3	76.087
ref-35775	GAGGGAGATTCGATCACTCTGCGCACTGGTGT	LG3	76.238
ref-55467	AATTCACAAACGACTGCAGTGCAGACGGCCGA	LG3	76.302
ref-16906	AAAATGCATCCGACTGGGCTGCTTTCGTAGTG	LG3	76.64
ref-53396_30	ATGTAACACACGAGAGACATGCATGTTGAACG	LG3	77.172
ref-15094_17	CAGCAGGAGTCGATCCCTATGCACGCAGAGGC	LG3	77.49
ref-21753	GCAATTTGGACGATCCGAGTGCCATCCTGAAT	LG3	77.645
ref-64973_23	GAAGGTAACACGAATATGATGCTATTGACAGG	LG3	78.096
ref-64973_10	GAAGGTAACACGAATATGATGCTATTGACAGG	LG3	78.096
ref-39904_19	TGACTGAGTGCGACCTGGATGCATTAGTGAGT	LG3	78.586
ref-5145_24	TATTAAGATGCGAAAGGCATGCACGCTTCAGG	LG3	78.741
ref-44139_31	AAATGTCCCACGAGTGACCTGCAGTCCTGTGT	LG3	79.223
ref-20524_29	TCGCTGTTAACGATAAGCCTGCCGGCACACTG	LG3	79.596
ref-20524_2	TCGCTGTTAACGATAAGCCTGCCGGCACACTG	LG3	79.596
ref-54288_17	ACTGCAATCGCGATACCGATGCTAAAACGATA	LG3	79.916
ref-40325_6	AGTCCATTAGCGAATACGATGCTCACTTCAAG	LG3	79.937
ref-16406_3	TGTTATGAAGCGAGGAGAATGCTGTTTGTGTG	LG3	80.507
ref-44890_25	AACCGATAAGCGAATAACATGCATATGGCACA	LG3	81.009
ref-68964	TAGTACTCTCCGATACCGATGCGATGCCTATA	LG3	81.438
ref-38034_8	TGTCATCTGCCGATAAATATGCCCATTTGACC	LG3	81.584
ref-7292_32	TGATTTGATGCGAAACTGTTGCAGCCACAGAG	LG3	82.166
ref-36982_14	ATGCAACACCCGATCAGAGTGCTGCCACAAAG	LG3	83.022
ref-5470_29	TCTTGAGCTCCGACTGACCTGCAGAATCTCAC	LG3	83.306
ref-62798	TAACATCTAGCGATGAGGTTGCGAATTGCAAT	LG3	83.349
ref-65223	AACCAGGACACGAAGCGTGTGCGTGCATTGCC	LG3	84.179
ref-20053_1	TGTTTGCCGACGATTGGCCTGCCGCTGATACT	LG3	84.522
ref-43280_16	GTCTGGGGAGCGACTGAGGTGCTCAGGGTAAT	LG3	84.897
ref-2173_23	GGACTTTGATCGAAGCACATGCAATGCCCGTA	LG3	85.213
ref-2173_10	GGACTTTGATCGAAGCACATGCAATGCCCGTA	LG3	85.213
ref-13067_31	GGAGAAGGGACGATTCTGCTGCCTAAAGGTGA	LG3	86.112
ref-42314	TAGTGACTGACGAAGTGCTTGCACCAGTTTGG	LG3	86.673
ref-14288	TACTGAATTGCGATGGTTGTGCTGTGTTCCAG	LG3	86.782
ref-10614_30	GTGAGAGATTCGAGGCCGGTGCAACGCTCGTT	LG3	86.94
ref-17819	CAGGCTGATACGATAAGCATGCTATGGCCGTT	LG3	87.263
ref-29401	GCCTTCCCTTCGACACGTATGCTTATGTAGCA	LG3	87.723
ref-10614_28	GTGAGAGATTCGAGGCCGGTGCAACGCTCGTT	LG3	87.902
ref-29181_5	ATTTCAGACTCGAGCACCTTGCAGACCTGGAG	LG3	88.186
ref-54466	TGTTGATGTGCGATCCAGCTGCCAATGAAATG	LG3	88.469
ref-32965	TAACAACGCGCGAATTCTATGCAGTCCCTCAG	LG3	88.495
ref-60697	GCAAAAATGACGAAAACGGTGCCGGGCCAGTA	LG3	88.768
ref-65318	CAAAAACATGCGAATGGGATGCTGAAAAAAGA	LG3	88.94
ref-1509	ATAAAGCCATCGACGTCACTGCAGTGGTTCAA	LG3	89.797
ref-40974	ATATTAGCATCGACACCAGTGCACAATCTGTT	LG3	89.971
ref-54794	CAGCCAATTGCGATATATCTGCCATTTCTGAT	LG3	90.603
ref-65767	TGTATAACCCCGATGCACCTGCCACAAGATCT	LG3	91.262
ref-62791	TTGTGGTCTTCGAAGATGCTGCCCTCAAGGGC	LG3	91.271
ref-5244	AACTACCTGGCGAACTGCATGCAGGGAAATGT	LG3	91.791
ref-47528	GTTTGCGAAGCGAGTTTTGTGCATACTCTGCC	LG3	91.887
ref-69057_15	TTGAACACACCGATTGACTTGCCTCCACCACT	LG3	92.108
ref-2134	ATGAGCATTGCGACCGCGTTGCTTCCATTATG	LG3	92.342
ref-16201	AATTTTTTTGCGAACCTGATGCAGCGTCATGT	LG3	93.008
ref-47150	ATAGCCAATTCGAGAGCTTTGCAGTCCTTTGA	LG3	93.031
ref-28620	TTCACAAGAACGATGGCCGTGCTGGACCAGCA	LG3	93.076
ref-40866_1	GCTTTTCCCCCGAATGCGCTGCTTCCGGGAGT	LG3	94.676
ref-67565_1	TGTGACAAACCGAACATGGTGCAAAAACAGAC	LG3	95.262
ref-5012_7	GTGTGGTAACCGACCGGGGTGCAGTTTCTTTC	LG3	95.38
ref-46092_17	TGAGGGTAGGCGAGGCGTGTGCTTATGTGTGT	LG3	95.513
ref-7628_3	AAACCTGCTACGAGCACTTTGCTGGTGTAACT	LG3	95.856
ref-5012_15	GTGTGGTAACCGACCGGGGTGCAGTTTCTTTC	LG3	96.185
ref-40502_17	CCTTCTTCGGCGATTTCTTTGCGGCGGGCTTC	LG3	97.077
ref-40502_29	CCTTCTTCGGCGATTTCTTTGCGGCGGGCTTC	LG3	97.077
ref-44451_18	GGGAACGGCACGAGGCCGTTGCGTGTTGCACC	LG3	98.743
ref-35280	ACGACATCTTCGAGCGCATTGCCGGTGAGGCG	LG3	98.893
ref-54076_6	TGGCCTGGGACGACTTCTGTGCAGCGGTGAAT	LG3	100.174
ref-13524	ATGTGACGTTCGACCCTGTTGCTGCTTTCTTT	LG3	101.048
ref-42766	TGTGACGTCACGAACGTGTTGCATTGTGGCCT	LG3	101.553
ref-11897	ACTACATATACGACCTGCATGCATGACAGGCT	LG3	101.91
ref-2085	GCGCCCTAAACGATCAGAATGCACACAAGTGA	LG3	103.591
ref-4039	TCATCCGCTTCGACCGGCGTGCGGAGGCCGAG	LG3	103.636
ref-66221_16	TCCGTATTGTCGAGCCCTGTGCAACTTTGAAC	LG3	104.924
ref-60044	CGGGGTACAGCGAGTATGATGCCCACACATCA	LG3	107.082
ref-54900	AGTTGAGGGACGAGCAATGTGCGCAGAAGTCT	LG3	107.931
ref-16085	GGTAGCCCTGCGAAGAGTGTGCAGAATCTTCC	LG4	-5.012
ref-56019	TCTCCACTTTCGACACCTGTGCCAAATGGGAC	LG4	-0.023
ref-12217	GGGCTCAAAGCGAATCCAGTGCTGCTCCTCTG	LG4	0
ref-34192	GCAGAAGGAACGAGCTCTGTGCTCACAGATGT	LG4	0.824
ref-25324_1	TGTGCCGTTGCGATGCAGATGCAGCAGTTGGG	LG4	3.707
ref-23625_28	CGCTTCTCCACGAACCGCGTGCGTGCGAGCGG	LG4	7.594
ref-23625_32	CGCTTCTCCACGAACCGCGTGCGTGCGAGCGG	LG4	7.71
ref-38010	CACCCAGCGTCGAAGAAGGTGCAGAGGTGAGA	LG4	11.288
ref-67520	CCAAATTTCACGAGGCGATTGCATGAGTTAGA	LG4	11.809
ref-13406_23	ACACTTTGAACGACTTCACTGCGCAACACACA	LG4	16.372
ref-65279_17	GGCTGAACTTCGACAGAGGTGCATGTGCGGTT	LG4	18.206
ref-65279_6	GGCTGAACTTCGACAGAGGTGCATGTGCGGTT	LG4	18.206
ref-51213_2	TTAGAAAGAACGAGAGCACTGCTGTCACAGTG	LG4	19.37
ref-26264_23	CAGGCATATTCGACACATGTGCATGCACACAC	LG4	20.179
ref-66294	ACTGCTTAAACGAAGTAAGTGCGCATCATTGA	LG4	22.524
ref-45400_17	CGAAGAACAGCGATGCTAATGCTAGCCAAAGA	LG4	22.732
ref-64217	TATGGACTGACGATATATTTGCACTCGGGTCA	LG4	23.191
ref-68383_3	ACTAACTCAGCGACCATTATGCACATTTGATG	LG4	23.996
ref-16384_16	TTATAGCGCTCGACAGTGATGCTCCGCAGATA	LG4	24.269
ref-8310_16	GAGGCGAACACGAGAAACATGCGCTTATCTCT	LG4	24.989
ref-44405	ATGAACATTTCGATTTGGCTGCCTTTATTTGG	LG4	27.097
ref-15682	AAGCGCGTGCCGAACCGAGTGCCGAACCGAGT	LG4	28.035
ref-15631	CCCAGCAAGGCGATAGCAATGCACTAAAAACA	LG4	28.967
ref-11089	ACATACTCACCGATGTGAATGCATGTGTAACT	LG4	29.227
ref-55298	TAAGTCACGGCGAAGGGGTTGCAGGCACTCCA	LG4	29.913
ref-34799_6	CAAATGCTGACGATGTATATGCATCGATCTAG	LG4	30.512
ref-34799_31	CAAATGCTGACGATGTATATGCATCGATCTAG	LG4	30.512
ref-4787	ACTCCAAACCCGACCCGGATGCCGCGGCAGTC	LG4	30.653
ref-64577	CGTATTCCTGCGATGCAGCTGCCGTCTTTACA	LG4	30.768
ref-21896	CAGATGGTCACGATAATACTGCATTACCTGCT	LG4	31.407
ref-46591	AAAGGAAATTCGAGCATGTTGCCGTTTGTCTT	LG4	32.332
ref-33650_32	TTCAACTCATCGACTTTTGTGCAAATCCAGCG	LG4	33.83
ref-33650_31	TTCAACTCATCGACTTTTGTGCAAATCCAGCG	LG4	33.83
ref-16092	ATAACTCTCTCGACTCTATTGCAGCTTTCATT	LG4	33.906
ref-4899_29	GCGTTTGCCTCGAGAGAACTGCTTTACTGCTT	LG4	34.196
ref-6897_8	TCCGTAAGCACGAATGGGCTGCATTGCATTCC	LG4	34.45
ref-956_27	AACATAAATACGAGATCGGTGCAGTGCGCAGG	LG4	35.169
ref-956_25	AACATAAATACGAGATCGGTGCAGTGCGCAGG	LG4	35.169
ref-60730	AGAGCGAACACGAGCATCTTGCTTATAATAAG	LG4	35.601
ref-36215	GAATAGGGAACGATTCAGATGCTTTCCAATCA	LG4	36.469
ref-5851_18	GCCTTCCTCACGATGGGACTGCCATCATTAAT	LG4	37.175
ref-30702_30	ATTCAACGTACGAATAAAGTGCAACTGACGTG	LG4	37.917
ref-3500_6	TGGAGCGGAACGAGGCCGCTGCGATTGCTAAT	LG4	38.434
ref-32024_4	AATTCCCCAGCGAAGTGTGTGCATCCAATCTG	LG4	38.561
ref-58544_18	TAAGAAGACCCGATGGTAATGCAGGTGGTGTT	LG4	38.634
ref-44993_14	CACAAAACAGCGATTAGGATGCTTCCTCATTG	LG4	38.735
ref-2601	GGTGGCTTCACGACAACTGTGCACAGCGGGCA	LG4	40.053
ref-43650_28	CTTAGTGCCTCGAGCCATTTGCTGAGCGTAGC	LG4	40.219
ref-19810_27	CTTTAAGATCCGACTATGGTGCGACAGATTGC	LG4	41.433
ref-7769_32	TTACCTGGTCCGATCCATGTGCAAGGTAATCC	LG4	42.047
ref-32933_9	GTGAGAGATTCGAGGCCGGTGCAACGCGCGCC	LG4	42.082
ref-32547_2	ACGAAAGATGCGAAGAGAGTGCCAGCATGACC	LG4	42.471
ref-31709_7	AACAACGTAGCGATAAAGCTGCATACGTCGTC	LG4	42.732
ref-44078_5	GAGTGTGACACGAACATGTTGCTAAGCTAATT	LG4	43.407
ref-4426_2	CCGTTGAGTACGACCTGGATGCACCAGTAAGT	LG4	43.571
ref-29889_10	CTAAAGCGCACGACGCAAGTGCACTTAGGGCA	LG4	43.571
ref-16420_1	CAATCACAGGCGATGAGAATGCACTGGCTTCC	LG4	43.588
ref-30006_2	AGTCATGACACGAGTTCATTGCAAAAGAGGTA	LG4	44.162
ref-60651_5	ATTAAGTGGGCGAGCAATATGCTAATGTGACG	LG4	45.511
ref-52155	AGGTGCGGGTCGACACAGGTGCAAATTATTGC	LG4	46.984
ref-30548_2	CACTTACCCCCGATGATAGTGCGTATGAGGGA	LG4	47.426
ref-18787_27	AGCTTTTAGTCGAACACAGTGCAGCTGAGAAT	LG4	49.022
ref-48153_32	TTCTGCCCAACGACTGAGCTGCTCTAGATATA	LG4	49.26
ref-39722_1	CAAAACGATTCGAAAACTTTGCTGGAAGCTGC	LG4	49.959
ref-68037_15	ACCGTTAGGCCGAATCTCCTGCTCTAGTCACA	LG4	50.02
ref-68037_17	ACCGTTAGGCCGAATCTCCTGCTCTAGTCACA	LG4	50.02
ref-10489_4	ACTGTTACCTCGACTGTTATGCCTGCCTCAGC	LG4	51.064
ref-48219	CAGGAGCTGTCGAAGGAAGTGCTTTCCTGGAA	LG4	52.175
ref-33688	GCTACAACAGCGATGAAGATGCATGGGCATTC	LG4	52.679
ref-26463_32	TCATCGGAAGCGATGTGTCTGCAGATATAACC	LG4	53.195
ref-15358_15	AACCAACACTCGACGCCTTTGCCACCTTCTTG	LG4	55.119
ref-16138_28	CTGTGAAGTACGACTTGCCTGCTTTCCCCATT	LG4	57.604
ref-56241_9	CTCTGCCAGACGACAGGCCTGCACACCTTAAG	LG4	58.278
ref-54960_32	TGTACCACTACGACAACACTGCCAACCAGCCG	LG4	58.334
ref-348	AATTCGACTGCGAAGTCAGTGCGGCACAGGTG	LG4	59.653
ref-44460_18	TTAGGTTTCACGAGTATCGTGCTGAGCACTGA	LG4	59.915
ref-24029_19	TTAAAACAGTCGACGTGACTGCAGTGCAATCT	LG4	61.706
ref-438_14	TTTAACCCGGCGACTGGGTTGCTTTAACCCGG	LG4	62.753
ref-54899	TACCAGCATTCGACAACCGTGCCCAGAATTCC	LG4	65.585
ref-48235	ATGTCGTCGTCGATGTCGCTGCCGGTGCCTTC	LG4	68.534
ref-32086	CTTGGATGCCCGATATAGCTGCCTGAAGAAGT	LG5	0
ref-31021	TGCAAAAACTCGACTCCAATGCACTTGACAGC	LG5	1.397
ref-2244_1	CGTTTGGGGTCGACACTCGTGCTGTTCGGGGT	LG5	1.955
ref-29187	GGATTCATATCGATACCTGTGCAACACATCAG	LG5	2.237
ref-37328	CTGATGAGATCGAGAGACATGCTGTTCTGCTG	LG5	2.602
ref-24660	AATGTAAGAACGAGCCCTGTGCGAACGGCCCC	LG5	4.567
ref-14921	AAGAAACGTCCGAACCTGCTGCTGGATAATTT	LG5	4.619
ref-32212	CGTCGACTGGCGACATCTATGCTAATACAATT	LG5	5.547
ref-31430_4	TGTCATACACCGATTGGTCTGCGCACTGCACA	LG5	6.538
ref-56699_15	GCAAGAGGCCCGAATGCATTGCCGCACAAAGC	LG5	7.448
ref-56699_24	GCAAGAGGCCCGAATGCATTGCCGCACAAAGC	LG5	8.238
ref-8057_2	TTTGCATGGGCGAGAGGCATGCAAGCTCAGTC	LG5	9.296
ref-8057_3	TTTGCATGGGCGAGAGGCATGCAAGCTCAGTC	LG5	9.296
ref-61958_5	AAGCAATCACCGACTGAGATGCTAAAGTGTTC	LG5	9.616
ref-30486_9	GATTCTGCCTCGATACAGGTGCATTGTCCAGG	LG5	9.969
ref-30486_1	GATTCTGCCTCGATACAGGTGCATTGTCCAGG	LG5	9.969
ref-7392_16	CACATGAGCACGACTTGTGTGCAGAACACACA	LG5	10.892
ref-44037_3	GCCGAGGAGACGAAGGTTCTGCGTCTGCAGCT	LG5	11.675
ref-34016	TAATAAAACTCGAGGCAACTGCACTTCACTTT	LG5	12.016
ref-52967	CAAGAACAGGCGAGGTAAGTGCTCTCTCTCAT	LG5	13.186
ref-60993	TAACGGGACTCGAGACGCGTGCAGCGCACAGT	LG5	13.773
ref-4690	GGGTAGGAGACGACAGGTTTGCAGGTAGGTGG	LG5	14.178
ref-27268_10	CGTTTCTTCTCGATCTGCATGCTGAGGTGGGA	LG5	16.029
ref-29766	AGTTCTCCACCGATCCTCTTGCTGCAGCCATT	LG5	16.051
ref-25607_24	GACTAGTCTGCGAGTTTCATGCACCTGGCCCT	LG5	16.639
ref-61692_4	GCGGCGCTATCGAGCCCCCTGCACCCGCCCAC	LG5	17.574
ref-10082	GTGCTGAAGGCGATGGTTATGCCGAATTTAAC	LG5	18.491
ref-38666_18	TGCGAGCGAACGATTTCGGTGCAAAAGTATTT	LG5	19.598
ref-38488	GACAATAGTCCGAGGTGAGTGCCCTCTGGTGG	LG5	19.829
ref-9628_1	AGGAAGTTCTCGAGGGAGCTGCCTGTGCAAAC	LG5	20.739
ref-33653	ACATGCAAGTCGAGCAGGATGCGTCAATTTCT	LG5	21.306
ref-3895	ATGAAATGCGCGATGGTTCTGCTGTTGGATCT	LG5	21.695
ref-60636	TAAAAGTTTACGATGTGGCTGCTTCATCTGTC	LG5	22.368
ref-53788	GCCCATGATGCGAACATTCTGCCGTCGACTAT	LG5	23.453
ref-53892	TCATGCGATTCGATGCTAATGCACTCACACTG	LG5	23.831
ref-5147	ACCAGCGGACCGATCTCTTTGCAAATGTCTGT	LG5	23.93
ref-58755_14	TTTATCCCAGCGATTGGATTGCTTTAACCCAG	LG5	25.218
ref-59980	TTGGCCCGTGCGACTAAATTGCACATGCATTA	LG5	25.284
ref-26968_14	CATCTTTATTCGAGCCTAATGCAACCAGTGAC	LG5	26.773
ref-26968_3	CATCTTTATTCGAGCCTAATGCAACCAGTGAC	LG5	26.773
ref-13399	TGTGACCTGCCGATAGACCTGCCGAAAGAAAT	LG5	26.837
ref-33100_6	TGCTCCGAGACGATGACACTGCACTTCTGGAC	LG5	26.909
ref-64085_1	CTGAGTTTGCCGAAAGGGTTGCCGCTTATGCA	LG5	27.887
ref-49841_25	AATTGGTCATCGATTGAAATGCCACTGGTTCT	LG5	27.893
ref-37485	ACTTATGGAACGAATGTGGTGCCAGTTCCGTT	LG5	28.586
ref-63051_2	CCGTGAGATACGAGACCAGTGCAGCACGCAGC	LG5	29.096
ref-10217_30	GTCATAAGTCCGATGGGATTGCAACAGTCTAA	LG5	29.684
ref-17649	ATTCCCGTAGCGACGCGATTGCAAACTTTGTC	LG5	30.378
ref-28230	ACTGTCATTGCGACTTATTTGCACTACTGTTT	LG5	30.564
ref-24045_1	GAGTGTGGAACGATGGAGCTGCCGGTAGTGCA	LG5	30.953
ref-427_3	AGCAAAGCAACGAGTCAACTGCCTAGGTTTTT	LG5	32.167
ref-63254_7	ATTCACGAGACGAGAATTCTGCACGCTTAAAC	LG5	32.959
ref-47072_14	CTCCACCAGGCGATCCCACTGCCGAAACAAAA	LG5	34.024
ref-5176	GTAGCGGTCTCGAGACAGTTGCAGTCAATGGT	LG5	34.561
ref-39175_18	CTGCCCTGTACGACTCAGATGCAACCATGTCT	LG5	35.586
ref-66796	CTCAAAATCACGAGGTAGTTGCCATTTCAGGA	LG5	36.587
ref-67845	TGATAATTTGCGACTCATTTGCCAGCACGGGT	LG5	36.678
ref-27862	GTGAGAGATACGAGACAAGTGCCAAGCGCTGG	LG5	37.49
ref-68026	GAAAAGCCTACGACCTGTCTGCCTAAGCAAGA	LG5	38.247
ref-60063	AGGAGTTGCACGAACTCACTGCTCTTTAGGAT	LG5	39.445
ref-19814	TGCTTCAAGTCGAACACATTGCTTTGCTTCAG	LG5	39.592
ref-31993_15	TCAGAGAGAGCGATCGTAATGCTGGGGTTGGC	LG5	40.62
ref-18752	AGGGCCTGGACGAGAAGCATGCTCAGTTAGGA	LG5	42.261
ref-67133_6	AGTTTGACTGCGAGATTTGTGCTGGCTGGCTC	LG5	42.946
ref-8605	TGTAATGTGACGAACTTACTGCCTCAGATGCG	LG5	45.173
ref-28915_28	TTTTCGAATACGATACCATTGCCGTCTCTGTG	LG5	47.053
ref-18908_31	AGAGCTGACACGATATGACTGCGAGGTAAACG	LG5	47.609
ref-13561_9	CCTCACCTAGCGATCCATATGCTTCAAATAGC	LG5	49.621
ref-58464	TGTTCCAAACCGAAGACGCTGCTGACATGAGC	LG5	50.889
ref-29394	CCACATATGGCGAGACCTTTGCTTTCATAGAC	LG5	52.264
ref-65901_31	CTATAGCATGCGATGGTTTTGCATTTGTAAGG	LG5	53.052
ref-5987	TGTTTTGTTTCGAATTCTGTGCTCAAGATCTC	LG5	54.352
ref-5970	TCTCCTGAGACGATCTCCATGCCCCTCTCTGG	LG5	56.033
ref-29166	CCGTCTATGACGAATCCACTGCTACAATGACA	LG5	56.626
ref-59217	TATATGCAGACGAGGGAAGTGCCGTAGGGGAG	LG5	57.114
ref-5207	CGGTTGCGCGCGAGGGGGTTGCGTCTTATGCG	LG5	57.147
ref-39694_10	AAGAGGCTTCCGACAGCCATGCAGACCAATTT	LG5	59.134
ref-20818_5	ACGCGATGTCCGACCCAGGTGCAGCCGACGGT	LG5	60.616
ref-19272_3	CTAGTACTCGCGATACCGATGCCTATACATTT	LG5	61.017
ref-6351_1	AAGTGGCAGACGACAAAACTGCACATGCTTAG	LG5	61.803
ref-58286	GAACAGTGTGCGACATGCATGCAAGCGAGAAA	LG5	62.255
ref-26003_3	AAGTAAAGTACGAGGGTGGTGCAGTGGCCTTG	LG5	62.729
ref-17376	CCAGAAAGCTCGAGTGTAGTGCTATTTACCGG	LG5	63.236
ref-39313_24	GTGTGTGTGTCGAGTAGGATGCAATGAAACAG	LG5	64.628
ref-61840	GATTCGGACACGACCTAAGTGCACCTGTGCCA	LG5	64.778
ref-49950_29	TCTGTCCCTCCGACAGCTATGCAACTGACACT	LG5	65.621
ref-38009_8	TGCAAAACAACGAGTTAAGTGCTGTGCCACTT	LG5	66.339
ref-26301_19	GGCATCTCCACGACCCTTCTGCATTTAACAAC	LG5	66.791
ref-51910_26	CCGCAGTCTCCGATGGTTCTGCTGTTTGTCAT	LG5	67.466
ref-61095_14	AATCAGATAACGAACACGTTGCGCTGACCAAT	LG5	67.98
ref-26011_24	CAACCTGTAGCGACCCATCTGCCCCAATAAAC	LG5	68.411
ref-16296_2	CCATGGGTAACGATGAACTTGCAAACGGACCC	LG5	70.62
ref-13201	ACGTGGACATCGAAGGAACTGCTCTAAGCTGG	LG5	72.43
ref-30219	CTACTGATGACGAAATTCATGCCACACACACT	LG5	73.377
ref-27369	GTTGCTTATACGACAGACTTGCGCTGCACGTT	LG5	74.617
ref-46086	TAGCTCAATTCGAACAATGTGCCCATTGTGGA	LG5	75.147
ref-42879	ATAAGGTACTCGAGGCTAGTGCATATTTGCAT	LG5	75.474
ref-46355	TGTCATACACCGATCGGTTTGCACAGTGCCGA	LG5	75.624
ref-45324_27	GAAACTGTTTCGAAAGCTGTGCTATCGGCGAG	LG5	76.322
ref-61674	CATCAACTTACGAACCCCCTGCAACCCTGACC	LG5	76.501
ref-64238_14	CTCATGCCCCCGAGGAGACTGCTTTCAAAGAA	LG5	78.445
ref-63861_24	GCTGGTAAAACGACTCTACTGCACATGCTCAA	LG5	78.468
ref-41585	AGTCTAATCCCGATTCTTTTGCACCGTCCGTT	LG5	80.656
ref-62015_3	CCGCGCTGTACGAGGAAACTGCACTCGTAAGA	LG5	80.921
ref-63541	TCGGGTCGGTCGATCTTATTGCCCAACACCAG	LG5	81.689
ref-15025	CACGGGGAAACGAAGAGGGTGCATTTGAAGTC	LG5	82.13
ref-55003	GATCTGCTTGCGATGTTAGTGCACAGTGTATC	LG5	83.255
ref-27948	GCAGACACGACGACAGAGATGCTAATTCCACC	LG5	83.689
ref-69532	ATCTGCTTGGCGACAAACATGCTTCCAAATAT	LG5	84.454
ref-53112_10	AACAGGACAGCGAAACTGGTGCTCATTGTCTC	LG5	85.711
ref-3017_30	CAGGTTGTTTCGATAGCTTTGCAGTAGCAATT	LG5	87.999
ref-67952_8	GGGAGGAGTGCGAGAGGTGTGCGCCATTAGTT	LG5	89.013
ref-33623_2	TCTTCCTAATCGATTCAGCTGCATGCAAAGCA	LG5	90.412
ref-25080_27	TTTCTCAAAACGAGCTTTCTGCAACACGACAA	LG5	91.998
ref-57922	AAAATCGAGACGAAACCACTGCAGGAAATACA	LG5	92.121
ref-50406	AAACTGGACTCGAAGCTATTGCTTACTGCTTT	LG5	93.265
ref-52725_15	TGATGTGAGTCGATGCCACTGCGTCATTATTC	LG5	97.569
ref-50730	GTCCACAGGCCGAGTGGTGTGCGTAAGAGACT	LG5	102.407
ref-19986	CAGATAGCAGCGATGCAGCTGCTCCTCCTGCC	LG6	-7.906
ref-20864	CCTTTAAATGCGAATGAGCTGCTGATACCAAC	LG6	-1.627
ref-65187	CCAATCAGAACGAAACCATTGCAGGACTCTCT	LG6	0
ref-64824	GTGTGTTGCACGATACAGTTGCTCATGTATGG	LG6	0.531
ref-6532	GCTTGAGGTCCGAGGCTATTGCCTCAGCACGG	LG6	2.158
ref-8072	GGACACTCTACGACAGTGTTGCCAAGTCCGCG	LG6	2.729
ref-11244	GTCTCTGTTACGAAACAACTGCTGGATCAGTG	LG6	4.088
ref-32085_25	GGGTGTTAAACGAAGGCTCTGCAGGGTCTTAA	LG6	5.473
ref-45588	CCACTAGTCACGAATCAGATGCTTCAGTAGTG	LG6	6.115
ref-18221	TGTCTTTTTACGAGACAGATGCTCCAGCATCA	LG6	7.639
ref-5413_17	GCTGGCCACCCGAACAGACTGCTCTCAGAGGA	LG6	7.958
ref-26120_5	GGTGCAGAGTCGAAGGCTTTGCCAGAAGCCTC	LG6	8.636
ref-23619	GCAGTCCTGGCGATGTCAGTGCCCTAAACGAT	LG6	8.749
ref-22160_1	TTATAAGCTTCGAAATGAATGCATGGCGCTTG	LG6	9.324
ref-26684	AGAATGGCCCCGATGCCAGTGCTGGATGCGTC	LG6	9.536
ref-31420_30	TCCTCAGCCTCGATTAGTTTGCCCCTGTATAC	LG6	10.48
ref-46787	GTCATGGAGGCGACAGCTATGCTATGGTCAGT	LG6	10.978
ref-28443_24	GATTTCTTCCCGAGTCCTATGCCAATTGTTTC	LG6	11.025
ref-65784	TTTTTCCCTCCGATTGTACTGCCTGCATCTTT	LG6	12.785
ref-50589_16	CCGCTGCTCTCGAGACCTATGCCGTGCTCGTC	LG6	13.021
ref-33464_15	CATGATTGGCCGAAATGCTTGCCACGCCTCAC	LG6	13.358
ref-40399_28	CTTGGAGCCACGAATTTCTTGCTCACCATTGG	LG6	14.681
ref-19013_23	GTAATTACGACGAAACGCCTGCAGTATCCTTT	LG6	15.516
ref-11620_15	AGATCCCACCCGAGCGCTCTGCAAAGCGAGAG	LG6	16.433
ref-27471_2	TTTCAGAGTCCGACCGCTATGCCGTCCGCTAT	LG6	17.737
ref-27471_3	TTTCAGAGTCCGACCGCTATGCCGTCCGCTAT	LG6	18.35
ref-67420_3	AGCGCTGTGTCGAGACACATGCAAACACTAGT	LG6	19.271
ref-48458_4	ACTATTCATGCGACTGTTGTGCCTCTCGCATC	LG6	19.37
ref-58313_1	TGAGCGACCACGAAGCGCGTGCTGAAATGATT	LG6	19.556
ref-24508_4	AAGTTGGTTACGAATGTGCTGCCAAAAATTCC	LG6	20.203
ref-60717_29	CAGATGCCAGCGATAGTCATGCACAGACTCTG	LG6	20.902
ref-58655_31	AACTTTTCAGCGATGTCTATGCCACTGCGCAT	LG6	21.685
ref-23253_17	TCAATGAAAGCGAATATTGTGCAGCGGCTGTC	LG6	22.75
ref-31983	GGTTAGAAGACGAAAAATGTGCCAAGCACAAT	LG6	23.044
ref-21476_23	CGCGGCAATCCGAACGTGATGCAAAGACTGTT	LG6	23.475
ref-46253	CACACCGGGACGAATATCGTGCACAATTATCG	LG6	23.775
ref-48560_19	ACTTAGACATCGATGTGCATGCTGAGTTTCAG	LG6	23.935
ref-4791_19	TCAAGTTTCACGAGGAACTTGCCAAGGAACAC	LG6	24.322
ref-17315_1	CGCATCACTGCGAAGGCCATGCAGAGAGACTA	LG6	24.866
ref-60638	TAGATCTCAGCGATGACAGTGCTAAAGACCTC	LG6	25.098
ref-993_6	GGTCCGAGAGCGACAAACGTGCAGAAGTTCGG	LG6	25.351
ref-56626_23	CTGCTCTCTGCGAAGGCTTTGCATTCAATATT	LG6	26.275
ref-48458_5	ACTATTCATGCGACTGTTGTGCCTCTCGCATC	LG6	26.696
ref-19140_19	GATCAGTGAACGAATCCTCTGCCATGGTCTTG	LG6	27.114
ref-52317_18	TCATCCAGGCCGAGTACAGTGCCGTGATCAGT	LG6	27.351
ref-67469	GTGTCCCCTCCGATGCCGATGCAATCTCCTCC	LG6	29.439
ref-32802_30	ATGTTTCAGTCGATGGATATGCATTCCGGCTT	LG6	30.183
ref-55763	CCACATCTTACGACATACCTGCACAATGGAGA	LG6	32.446
ref-68715	CGTCCCGAGTCGACCCATGTGCCCTCAGAAGA	LG6	33.124
ref-67087	ATCGGAGGAACGACACACATGCACAAAGGGGT	LG6	33.193
ref-7166_27	TGGGTTAGACCGACATGTGTGCTCCTCCTGGG	LG6	33.543
ref-22318_6	ACAGAGGTGCCGATCCGTTTGCTAACAGGCTT	LG6	33.945
ref-19045	GGAATGGTGACGATGATGGTGCTGATGATGTG	LG6	34.387
ref-53946_2	CCGGGAACTACGAATCCACTGCCCATTATGTC	LG6	35.243
ref-20660	GATTCACCCCCGAGCCGCCTGCAGCATTGAGC	LG6	35.863
ref-20459	AATTTTGTACCGAGCGTTGTGCAACAGTTAAT	LG6	37.175
ref-67916_6	GAAACCGTCACGATGGAACTGCACTCTAAAAA	LG6	37.949
ref-25595_31	AAATGACAGGCGAACAGGATGCAACACACTTA	LG6	38.099
ref-16882	AAGACACTCTCGATAACGATGCCAAAAATCTG	LG6	39.793
ref-69684	ATAAAGATGCCGACATGCATGCTATTCTTGCA	LG6	40.211
ref-42902	ACTCAACAATCGACCACACTGCTCTCTACACT	LG6	41.253
ref-3944_15	TGTTCAACCCCGACTGAGCTGCAGGGATACTG	LG6	41.736
ref-38900_1	CGTTCAAACGCGAACATGATGCCCAAAATACC	LG6	41.736
ref-37163_7	CCGAGGGTAACGAGTATGATGCAATTGACAGG	LG6	42.2
ref-59772_2	ATGTTATGGACGATGTGTTTGCAGGGCTCTCA	LG6	42.457
ref-33689	TTTTCGGAGTCGATCTTGTTGCCTCTTAATCT	LG6	43.213
ref-58188	CTGACAGATCCGAAAAGCGTGCAGAAAGATGT	LG6	44.593
ref-7972	AATTGACTCTCGAGACACATGCAAACACTATT	LG6	46.297
ref-67774_26	ACTACCCAGACGAGGTGTGTGCATCCCCACAT	LG6	46.783
ref-48256_6	TCTTGCGATCCGAGAGTGATGCAGCTGCCCAG	LG6	47.17
ref-64788_29	TGGTGCCTTGCGAGGCCTGTGCTTGTGTCCAG	LG6	47.465
ref-63759_3	AGGAGCCTCTCGAAGTTTATGCCGCTGAGCTC	LG6	47.835
ref-50672_5	TGATTCAGGGCGACTAATGTGCACGGGAACTA	LG6	47.847
ref-41604_6	AAAACGTTACCGAGGAGCATGCCAGATGGCAT	LG6	48.366
ref-66461_9	CGGGATGGTCCGACTCTCTTGCATGCTTCCAT	LG6	48.916
ref-36152	CTTCTAAATTCGAGGGCAGTGCGGTCACCTAC	LG6	50.518
ref-64373	CCATGAGATACGAGACCCTTGCAGTGCAGCTG	LG6	50.553
ref-1356_19	TTCAGCGGATCGAGACGCGTGCTCGTCCTAAA	LG6	51.111
ref-67357_25	CTGCTACTGACGATGTGTTTGCATGCTTTATC	LG6	51.692
ref-2436	CTGGACTGCACGATGTCTTTGCTTATTGTTTG	LG6	52.464
ref-5368	GCATTAACACCGAATACCTTGCCTGTGCAGAT	LG6	52.801
ref-2445	TAACCATGTGCGAGGGACCTGCTTGGTGTCAG	LG6	53.04
ref-64781	ACGCATTTTCCGAAGCAGATGCAGAAGTGAAG	LG6	53.229
ref-26505	GGCAAATTAGCGAGTCCAATGCCATAAAAGCG	LG6	53.245
ref-65733	CAGGATATTTCGATGTCTGTGCCTACATATTC	LG6	53.565
ref-17780	CTGGAGCATGCGATTGCAATGCATTTATACCT	LG6	53.901
ref-54659	ACCAGAGTCGCGACAAATGTGCCAAAAGAGCT	LG6	54.054
ref-26461	GGACTCCTAGCGATCTACTTGCCTGTCTCCAG	LG6	55.233
ref-6570	CACATGGAATCGATATTGATGCCATTGACATC	LG6	55.348
ref-42727	GTGAGAGATTCGAGACCAGTGCACCGTTCCCT	LG6	55.764
ref-23299	TCATCACCACCGAATGCTGTGCCCTCCTCCAC	LG6	56.025
ref-21119	ATTTTGCTCACGATAGTCATGCAGCCTGTCCT	LG6	56.73
ref-31639	ACTGCTCACGCGATGGTCCTGCTTGATGCTCA	LG6	57.495
ref-9304_19	GAAGTTGATGCGACAATACTGCATTAAAGTCC	LG6	58.611
ref-3308_2	AAGCAAGATGCGACCAGTGTGCCGACATGGTC	LG6	59.064
ref-41667_14	GAGACGCATTCGATGCATGTGCACTTCGCTCA	LG6	59.373
ref-50236_28	TTGAGGAACACGAGAGAGCTGCCAGAATCATT	LG6	59.788
ref-55148	GATTTATGCTCGAGTCCTATGCCGATTTATTT	LG6	60.097
ref-26207_23	AGTACATCAGCGACAATGCTGCGAAGCTCAAC	LG6	60.26
ref-2880_30	GCAATTATGACGAGTGCTGTGCAGCAGGTATA	LG6	61.551
ref-69512_10	ACGCGAGGACCGATGCTCGTGCAGTCCAGTGT	LG6	61.734
ref-54027_32	AATCTCTCCTCGATGTCTGTGCTTTAGATCGT	LG6	63.025
ref-28005	AGTACATCAGCGATAATGCTGCAAAGCTCAAT	LG6	64.149
ref-8131	ATTCAACATCCGAGTCTGATGCCCCTCCCTCA	LG6	64.552
ref-66274	TCCACCAATACGAACCGTGTGCTAGTTCAGAG	LG6	64.907
ref-65436	CATGATTGGCCGAAAGTGATGCCGATCATTCA	LG6	65.663
ref-38409	GCAAAGCCTACGATGAAATTGCAACTGAAAAA	LG6	66.454
ref-6855	ATTAACATGACGAGATCGTTGCTGGAAATCAT	LG6	67.136
ref-37454_7	GATTTGGTTGCGAGTGCAGTGCACTTGCAGAA	LG6	77.082
ref-20433_6	CAAAATAACTCGACACGTTTGCATGCACTACA	LG7	0
ref-19426_28	GTCCCGAAAGCGAACTGCTTGCGAAGCATGCA	LG7	1.155
ref-9273	TTTTCAACATCGATTGGACTGCTCGCAACGCG	LG7	4.276
ref-36622	ACACTAGACCCGACAAAATTGCAAATCCATTT	LG7	5.769
ref-60500_29	CCTGAGGATACGACATCATTGCTGTTCTGTCT	LG7	6.795
ref-39786_29	AGGGGATCCCCGAGTGCAGTGCAGTAGACGCA	LG7	7.155
ref-52717_14	TTTAACCCTGCGACTGGGTTGCTTTAACCCAG	LG7	8.077
ref-19498_25	GAAATACAGCCGATGCTTATGCTGCGTTCCAT	LG7	8.553
ref-10923_15	TTAGAGGAGTCGAGTTACATGCCTGCTCATGC	LG7	9.176
ref-10923_30	TTAGAGGAGTCGAGTTACATGCCTGCTCATGC	LG7	9.479
ref-13218_25	CGTGTCAACACGATACGCATGCGCCGTGGTGC	LG7	10.444
ref-54626_10	TTTAGTGTTGCGACAGATCTGCAGCCTCAGCC	LG7	11.289
ref-20718_25	GATGTCTCCTCGAACAGGGTGCACGGAGGTAT	LG7	11.95
ref-35758_9	ACATCCTCCGCGAATGGGCTGCATGTTGCTTT	LG7	12.06
ref-22316	CTCAACCTTGCGAAGACTGTGCACAATATCAC	LG7	12.383
ref-3393_23	TGAGATCTGTCGATGGTTATGCTGACACATTT	LG7	12.577
ref-9564	GTTGAAGCTTCGAACGTCATGCAGTATCATGT	LG7	12.724
ref-21738	CGGAGAGATACGAGACCGGTGCAATGCGCAGC	LG7	13.741
ref-32407_25	ACAAGATGGTCGAAGAGAGTGCTGCTCATTCA	LG7	13.997
ref-47465	AAAAACATAGCGATGAGGCTGCAACCCACAAG	LG7	14.442
ref-64974	GATGCGGGCCCGAATTTATTGCCTGGCCGAGA	LG7	15.25
ref-48928	CGTGTAAACGCGATTTACTTGCATTGTCAGTT	LG7	16.599
ref-37806_10	CAATCATGTGCGAGTCCATTGCTTTCACAGTG	LG7	16.64
ref-63548_3	TTCGGGGATGCGATATTCATGCCTGACATGGG	LG7	17.764
ref-38029_8	AAACGGCATGCGAGTCTTGTGCTTAAATAGTT	LG7	18.084
ref-2713	CCAGCAAAATCGACTGTCCTGCCCCAGTATCG	LG7	18.315
ref-1922_5	GACCATGAGACGAACATAGTGCGCACTCAGTC	LG7	19.689
ref-27477	CATCATCATCCGAGTTGGATGCATCATGTAAT	LG7	19.938
ref-16476_18	ATTGATTTTCCGATCCAACTGCCTGAGGAACA	LG7	20.147
ref-39557_32	CAGCAGGAAACGACTGAGTTGCCCTTGAGCAA	LG7	20.767
ref-35868	TTAGTCTTTGCGAGGGACTTGCTCATCGTCAT	LG7	20.882
ref-17242	AATCCTTCCTCGACACAGATGCTTTGCTTTCA	LG7	21.152
ref-35066_16	AGTTGCTGATCGACCGGTTTGCACGTCAGACG	LG7	21.155
ref-68711_19	GAAAATATGGCGACGGAACTGCATTACGTAAA	LG7	22.006
ref-1893_17	GTGTTAGTTTCGAGTCGAGTGCAGTTTGAGTT	LG7	22.514
ref-22085	GATGCGTCAGCGAAGACACTGCATGCCAATTT	LG7	22.884
ref-22032_6	GCTGATGCACCGACACCGCTGCCTCAGGATCC	LG7	22.955
ref-1912_8	AGGACGGGACCGATCCAAATGCAATATTGTGC	LG7	23.605
ref-22740_6	CAAACATCCTCGAAGCTTGTGCTTCACATTTC	LG7	23.605
ref-35762_24	AATTGTCCAGCGAGTCATATGCACACACCCAG	LG7	24.32
ref-35043_4	TGCGTCGGTGCGAAACAGCTGCATTTGAACAC	LG7	24.32
ref-52690_14	TGCTTATACGCGATGCTCCTGCTTGACGCTTG	LG7	24.875
ref-37139_14	AAAGCAAAAGCGACAATTATGCTTGGCATGTG	LG7	25.176
ref-46035_28	TCATGTACGACGAAGCTTTTGCACAGCGATAC	LG7	25.722
ref-4736	ACTGTGATTGCGATCGCTCTGCCTTCACACTT	LG7	26.897
ref-39978	GTGCCAGGTGCGACGCAAGTGCTTTTTACCGA	LG7	27.185
ref-69178	TTAAGAGGTGCGACATAAGTGCCCACAGAATT	LG7	27.69
ref-17177	ATTACAGTCACGATCACTGTGCTTATGGTGCT	LG7	28.068
ref-17264_7	AACTTTGTGCCGAGCGTGATGCATGTGCACTG	LG7	28.169
ref-27170_10	CTATGGACCGCGATGCGAATGCCATGACTGGG	LG7	29.77
ref-4517	GTGAGTGGTGCGACGGTATTGCCCCCTGGAAA	LG7	31.377
ref-43724	TGATACTGCACGAAGCGGCTGCCTAAATGTAA	LG7	33.77
ref-50490_19	CACAAGGCACCGAACAAAGTGCAAACAGTGCA	LG7	34.399
ref-37238_32	TGCAACTCTCCGAAGAAGATGCCACCAACACT	LG7	36.094
ref-37238_27	TGCAACTCTCCGAAGAAGATGCCACCAACACT	LG7	36.094
ref-16950_7	AACATGGCAACGAAAATGGTGCACCAAGCACT	LG7	36.499
ref-65285_16	ATCCTTCCACCGATCCATGTGCTGTGTTCTGG	LG7	37.477
ref-56132	GGGTGGTGCTCGATACCACTGCAATCTGAAAC	LG7	38.722
ref-25330_4	CACCTGTGATCGATCTCAGTGCCATTCTGATG	LG7	39.602
ref-70113_5	TGAACGCATTCGACTGGATTGCTTTGTAGTGT	LG7	40.392
ref-61629_17	ATATAGACGTCGATGCGATTGCAGTGGTCAGT	LG7	40.424
ref-30592_2	CTAGTTTCGCCGATACCACTGCAACGAATCAA	LG7	42.892
ref-8869_4	ACAAACATTGCGATTTGCATGCTTTCAATCAC	LG7	43.441
ref-33335_27	GGTGATGGTGCGAGACCATTGCTGACGCGTTA	LG7	44.833
ref-33335_17	GGTGATGGTGCGAGACCATTGCTGACGCGTTA	LG7	44.833
ref-27913_5	TGCCATGCTGCGATATGGCTGCCAAAGGCCAG	LG7	45.44
ref-51305_28	CCGTTAGATCCGACACTTGTGCTACCAGAGCC	LG7	45.857
ref-48005_3	AACGCAAAGTCGACTCTCATGCAGGCGCGGTG	LG7	46.238
ref-56253_15	TAAATAGCCACGATAGCAATGCGAATACGCTG	LG7	47.441
ref-56253_24	TAAATAGCCACGATAGCAATGCGAATACGCTG	LG7	47.441
ref-67230	CCAGCAGGATCGATAGAGATGCATCCTGTCCT	LG7	48.745
ref-2331_8	CAGGTGTGAACGATTCGTTTGCACCGTTTAAC	LG7	49.299
ref-5769	ATGGACATTGCGATAGTAATGCTCCACCATAC	LG7	50.141
ref-2507_27	TCATGTTCCACGAGACTTGTGCCCAAGCACCG	LG7	51.821
ref-20476_15	TTTTCATGCCCGACCGTGATGCAGTAATCACA	LG7	51.907
ref-27016	CAGCACCATCCGATCTCAGTGCACTCCATCCC	LG7	52.998
ref-35567	CCAACACCTCCGATGTGAATGCAGGGAAGCAC	LG7	53.112
ref-57325_14	GCATAGAACCCGACAGCGCTGCACTGTTTGAA	LG7	53.265
ref-67468	TATACCCCTGCGAGGCCCATGCTGGCTTTTTG	LG7	53.289
ref-16035	CAACAGAACGCGACAGATTTGCTGTGTTGAGG	LG7	53.558
ref-16916_17	AATATGGATTCGACAGTAATGCAACGACATGT	LG7	54.88
ref-5603_4	ACCAATGATTCGAGACCAGTGCAGTTGACTAA	LG7	55.96
ref-33335_29	GGTGATGGTGCGAGACCATTGCTGACGCGTTA	LG7	58.049
ref-9491	TGTTCCGTGCCGACTGTGTTGCAGAGATGGAA	LG7	58.887
ref-20263	CCTGGGTTTGCGACAGTTGTGCCCCAATGCGT	LG7	59.202
ref-38627	GATTCGGATCCGAGCGGTATGCAGGTTCTAAA	LG7	59.407
ref-47313	CATATGGCGGCGACTCCTATGCTCCCTCTAGG	LG7	59.762
ref-19605	GTGAGAGATTCGAGGCCAGTGCAACGTGCAGC	LG7	59.898
ref-10207	CGCCTAGACACGACTACAATGCATCCCTGAAG	LG7	60.085
ref-27906	TTCATTCGTGCGACGGAATTGCCCACATACGA	LG7	60.182
ref-48874	CACCAACCAGCGAAGTTTGTGCATCCCATCTG	LG7	60.267
ref-69235	CGGGGCACTGCGATGCAACTGCAAAGGGCACT	LG7	60.482
ref-5305	GAAAACCTCACGAAATCTCTGCATGAAGGACT	LG7	60.637
ref-14365	TCTACGGTCCCGATCCCAATGCCCACCCCACC	LG7	60.668
ref-9504	GGGGGCACCGCGATGCGACTGCTAAGGGATCA	LG7	60.784
ref-15710	GCGAGTGAAGCGAGGTGTTTGCTTAAGTAGGT	LG7	60.879
ref-39908	AGAGCCCTTACGATGCTGGTGCAGCTGAATAG	LG7	60.982
ref-17606_4	ACCGCTGCCTCGACGGAGATGCCAAAAAGTTC	LG7	61.331
ref-17606_19	ACCGCTGCCTCGACGGAGATGCCAAAAAGTTC	LG7	61.331
ref-51849	TTAGTTTGGGCGAGGTGGTTGCAGGAGGTGGT	LG7	62.104
ref-5000	CACAAGTGCTCGACACATGTGCAGTAGAGAGA	LG7	62.27
ref-44634	CTCAGAGAAGCGAAACAGCTGCTGTTTTTGTA	LG7	62.697
ref-44489_26	TTAGCTGCTGCGACATCTGTGCTCACAGGGAG	LG7	62.754
ref-67417	TGAGTTAACTCGAATTTTGTGCAACTGTGCTG	LG7	63.869
ref-710	ATTAAGGAAACGAATCCAATGCCAAGGTACAA	LG7	65.127
ref-48816	ATCATGAGGTCGAAGGAACTGCCTGAAGAGCT	LG7	66.479
ref-16952_17	ATTCAGTGACCGACAGCAGTGCACTCTCGGTT	LG7	67.574
ref-51562	ATTTGGACTCCGAAAACATTGCCAACGGAACC	LG7	67.826
ref-32480	TTACCGGATCCGATCGCATTGCAAAGATGATG	LG7	76.585
ref-51831	TTAAGATTTACGATGCTGATGCCCGTTAAAAC	LG8	0
ref-10612	ACGACGCACGCGACGCAAATGCCGCCGCGCTC	LG8	0.729
ref-59412	TTAAACAGTTCGAAGAAGATGCTGACGACTGG	LG8	2.333
ref-2810_23	AGGGTCATACCGAATGAACTGCCACGTCTCCC	LG8	3.007
ref-43119	TGCTGCTCATCGAGTGCACTGCCCACGAGCGA	LG8	3.069
ref-29595	ATCTCATCAACGACAACACTGCTTCAGTGTTA	LG8	3.76
ref-8288	TATCGCTTGCCGACCCGTTTGCAAAAAATCAC	LG8	4.363
ref-53162	GAATACTTCCCGACCCCGCTGCTGTTGGACCG	LG8	4.927
ref-32872	CTTGCACCACCGATATCTCTGCTGAGTGTTTA	LG8	5.41
ref-15099	CACCTCTTTCCGATCACACTGCCCTGTTTGTT	LG8	5.974
ref-28402	TTCACTTTAACGAGTCTCCTGCTTATCGCTCG	LG8	6.157
ref-25728	AAAGACCGAGCGATGGCTTTGCTGATTGGTGG	LG8	6.191
ref-59343	CGAAGCATGTCGATGGGCGTGCTCTTGCTCTC	LG8	6.261
ref-33669	GACATCGGTCCGATGCCAGTGCAAGCAAATGA	LG8	6.262
ref-1	CGGGTTATAGCGAGGCAAATGCTTGAAGAAAC	LG8	6.38
ref-70445	GCGATTCTGTCGAAACCCGTGCCCATAGTCCA	LG8	6.516
ref-67293	CAGGACGAACCGATGGAGATGCTCCCGGAGCA	LG8	6.739
ref-211	AGTGACAGAGCGACTATTATGCCCTCTTTTGT	LG8	6.822
ref-26522	CCAACTCCAACGAGCCCTATGCAGGCGCAGAA	LG8	6.877
ref-69937	ACAATCTGTTCGATGGAAGTGCGCACATCTAT	LG8	6.891
ref-68332	GTTAGAGGACCGAGATGGGTGCTGGTGTAATA	LG8	6.935
ref-64663	TGATATCGGCCGATGCCGATGCCAATACTGAT	LG8	7.066
ref-9613	CCACGGGAAACGAAGAAGATGCAGATGATGAT	LG8	7.106
ref-69355	CAGTCCGTGCCGACGGTTTTGCAATCCGTTGC	LG8	7.252
ref-43078	GTCGACACAACGATACGCGTGCTTGCAGCCTA	LG8	7.52
ref-37435	CAGTTCAGCTCGAGCTGTGTGCATGATTAACT	LG8	7.818
ref-27328	GTGAGAGGTTCGAGGCCGGTGCAACGCGCACT	LG8	8.271
ref-47120	ATGGGGCTGACGAACAGATTGCTGGGCAGGAC	LG8	8.331
ref-40393	ATTTTAGTTACGACAGCACTGCTGAAGTAGAG	LG8	8.42
ref-21531	CTGAAGAAAACGATGTGTGTGCCGAAGTACAA	LG8	8.559
ref-12013	TGAGGGAAGACGAGGTGTGTGCTTTAATGGTG	LG8	8.602
ref-33512	GTATCTACAACGACAAGCTTGCCTGTATGCCT	LG8	8.626
ref-38817	TTTCTTACGGCGATGGCCTTGCTCATTAATGG	LG8	8.63
ref-26894	GATTCCAAGACGAATCGATTGCACCCTATGAC	LG8	8.7
ref-8479_17	AACTGTTTTACGAGAAGAATGCAGGCAACTCA	LG8	11.229
ref-19702_31	TTATCCTTCTCGATCTTAGTGCAGCATTCGAT	LG8	12.213
ref-69002_31	CAGCTGGCCCCGAAGCCTATGCAAATATGCCT	LG8	12.686
ref-69002_14	CAGCTGGCCCCGAAGCCTATGCAAATATGCCT	LG8	12.875
ref-38570_14	AAGTTCCTACCGATTTCTGTGCTTTTCGTTTG	LG8	13.134
ref-40782_2	TCAAACGAGTCGAAGCTGCTGCAACTTTCCAG	LG8	13.203
ref-68673_7	ATCTTCATCGCGACACTCGTGCACATGACTGA	LG8	13.282
ref-31199_15	GCCTAACAACCGAGTATACTGCCCTACCGTCT	LG8	13.862
ref-31199_29	GCCTAACAACCGAGTATACTGCCCTACCGTCT	LG8	13.862
ref-31746_16	GCACTCCACACGATGGCGGTGCTCCAGGTTTT	LG8	13.904
ref-31746_1	GCACTCCACACGATGGCGGTGCTCCAGGTTTT	LG8	13.904
ref-24916_7	TATGAACACACGAAAGTTGTGCGTCATACACT	LG8	14.221
ref-24854_26	CACACCGGGTCGACAGGACTGCAGACTCCGGT	LG8	14.577
ref-44658_18	TCAGTGCCTTCGAGGTCAATGCGGAAAACACG	LG8	14.748
ref-23775_4	TGACGTAGTCCGAGTGCTTTGCAATGGTCGGT	LG8	15.571
ref-35546_25	ACCACAAGAACGATGTCTTTGCAGTATGTCTT	LG8	15.909
ref-54353_16	TGTAGAGGAGCGATGCTGGTGCACAGCTCTCT	LG8	16.373
ref-41607_27	AAGTTTATACCGAGCGTTGTGCAACATCTTAT	LG8	16.43
ref-4087_24	CTCTAAAGCCCGACACAGGTGCAGACGGACAG	LG8	16.435
ref-16868_17	GCTGAAAAAACGAAGAGTGTGCTGGACCTGGA	LG8	17.005
ref-23894_3	TGAGTTGAGGCGACCAGTGTGCGCGCTCTCGT	LG8	18.279
ref-23894_5	TGAGTTGAGGCGACCAGTGTGCGCGCTCTCGT	LG8	18.279
ref-61837	CATTCTGTTGCGATGTGCATGCGTGGATTGTC	LG8	18.943
ref-41749	AGGGTCATACCGATTGAATTGCCACGTCTCCC	LG8	19.056
ref-23420	TGCCCAATTCCGACCCCCCTGCTGCAGATTAC	LG8	19.351
ref-4087_31	CTCTAAAGCCCGACACAGGTGCAGACGGACAG	LG8	20.159
ref-20372_3	AGTGACCACTCGACAACTGTGCCTGCATCGTG	LG8	20.898
ref-200_25	CGGTGGGTTACGATTGGTTTGCAGCGATCGAC	LG8	21.094
ref-41214	TTCAGATAAACGATCCAGATGCTGCTTTGTGG	LG8	22.485
ref-35232	CACATGGAATCGATATTGATGCCGTTGCTAAA	LG8	22.497
ref-10086	GCGCGCGCAGCGACTGACGTGCAAAATCATGT	LG8	23.057
ref-29581	GATATGTACTCGACAGCAATGCCGCAATTTGT	LG8	23.324
ref-4651	GGATTTCCTGCGAGACATATGCAAACAGAGAA	LG8	23.453
ref-37068	TCCAAAGCACCGAAAGAGCTGCATGAAGGTAC	LG8	23.484
ref-12216	TCTACATGAACGAATCCTCTGCGCGGCACTGA	LG8	23.804
ref-64325	AATGCATTTTCGAACGCAGTGCTGAGTTCCCT	LG8	24.057
ref-44358	GAAAGCGAGACGATTATGCTGCCTTCACGTGG	LG8	24.189
ref-45727_15	GTTAAATATCCGAGGCAAATGCACAAAGCGAA	LG8	24.242
ref-64393	CTAAGTCTCACGAAAGAAATGCCACGAAAGAA	LG8	24.315
ref-57374	AACAAGTACCCGACTTTATTGCCGCTTTTGCT	LG8	24.467
ref-18429	GTGAGTCCTGCGAGATGTCTGCACCTTCCTGT	LG8	24.674
ref-53106	TGAGCCCTTCCGAATGGAATGCAGGAGAGAGT	LG8	25.381
ref-16149	AATATTGCCGCGAACGTAATGCCACCATTATG	LG8	25.729
ref-17684	CTGTCTACTACGACCAGGATGCAGGTGCAATT	LG8	25.927
ref-41627	CACTCTGCAGCGACTTCAGTGCTTCTGTATGA	LG8	26.672
ref-59480	TTTTGTTACGCGATGCGTTTGCACGACAATTC	LG8	27.085
ref-36259	ATAATAGAAGCGACGCGCATGCAGTGCGTCTA	LG8	27.144
ref-27751	GCATGCAGCGCGAGACTGTTGCTAACTTTATG	LG8	27.27
ref-13563	AGCAGAGCTACGAGCCGACTGCCCTAAACTCT	LG8	27.319
ref-16733	CAACCACTATCGATACAAATGCTGTTGCCGCT	LG8	27.487
ref-5146	TGGCCTGGGACGACTTCTGTGCTGTAGAGAAA	LG8	27.744
ref-46527	ACGATTTTGTCGAAACCAGTGCCCATAGTAGA	LG8	27.767
ref-9352_32	TGATTGGCTACGAGTGTTGTGCTGCTCAGTCC	LG8	28.332
ref-68440_18	TTGACATATCCGACTGAACTGCAAACTTTCCA	LG8	28.589
ref-68440_5	TTGACATATCCGACTGAACTGCAAACTTTCCA	LG8	28.589
ref-9470	ACCACTGCCTCGACAGAGGTGCCAAACCCGTG	LG8	28.602
ref-57185	ACCAGCATCCCGAGATAGCTGCCACGCCTGAG	LG8	28.942
ref-1841	AGGTAAACGCCGAACGGCATGCTGAAATATGT	LG8	29.417
ref-14725	CATGGTCCTTCGAGCCGGATGCAGTGAATTGC	LG8	29.438
ref-62379	CCATGTCTAACGAGGTCTCTGCAGGCCGCACT	LG8	29.588
ref-50267	CCAGACACTCCGATTGACATGCTGAAGGGAAA	LG8	29.677
ref-27813_17	AGTCTCTATTCGAAGCTACTGCTCCATTGAGC	LG8	29.857
ref-14196	GGGACTGAGACGAAAGGCGTGCAAGTATGATA	LG8	29.913
ref-11594	TTTAATATGCCGAAGAGAGTGCACGTCACATC	LG8	31.284
ref-51758_10	TGATGCAGCTCGAATCCCATGCGAGTCTTTTA	LG8	31.533
ref-19417_18	GGCCTGAGCTCGAGGGTCGTGCAGGTTTCTTA	LG8	31.721
ref-35277	TGGCCTTGGACGACATTTGTGCAGCTGTTAAG	LG8	32.129
ref-48076_30	AAGTCACGGCCGAAGGGGTTGCAGGCACTTGG	LG8	32.713
ref-45250	CAACACATTGCGAACTGCATGCTTTCAATCAA	LG8	32.826
ref-17304	CACCTATGGACGAGTCCCATGCCGAAGACTTC	LG8	33.6
ref-55355_15	GGTCCAGTAACGACCTCTATGCAAATGTGGAG	LG8	33.771
ref-40714_24	GTGAGAGACTCGAGGCCGGTGCGCCTCGCAGC	LG8	34.474
ref-4087_26	CTCTAAAGCCCGACACAGGTGCAGACGGACAG	LG8	34.85
ref-7063	TCGTCCATCCCGATGCTACTGCTATCGATGTA	LG8	34.965
ref-62638	TTCAACTCATCGACTAGCATGCACCATCATGT	LG8	35.02
ref-43497_25	ATAAAAAGAGCGACTTTAATGCAATCCCTGCC	LG8	35.108
ref-52840	AAACTTTTATCGATTCTCTTGCTGCTCACGAC	LG8	35.251
ref-125_28	ACAGACAGAGCGATAACGCTGCTGGGGGAACA	LG8	35.719
ref-17243	AACGCAAAGTCGACTCTCATGCATATTCGTAT	LG8	35.859
ref-2267	TTTACTGCAACGATGGAGCTGCAAACTTCACA	LG8	36.067
ref-50418	ATGAGGCTGGCGATGTCACTGCCAAGCCAAGT	LG8	36.304
ref-61650_5	TGGGTTTGATCGACACCTTTGCTGAATTCGGA	LG8	36.827
ref-53208	GCTGTTATCCCGACAAAGATGCAGAAGAAGAG	LG8	36.926
ref-24724_25	CGACCACTATCGATACCAATGCTGCTCTAGCG	LG8	37.259
ref-67391	GATATATGTGCGAGGGAGCTGCACTTGTACAT	LG8	37.26
ref-13934_1	TCTTGTGGGACGACAGCCATGCAGACCAATTT	LG8	37.618
ref-1581_17	TTCTACAGCTCGACGGTAATGCACTTTATCCA	LG8	38.014
ref-43307	TTCTTTGTAACGATTTCCTTGCATGTGAGGCT	LG8	38.552
ref-25843	TTTGATATCTCGAACGGTTTGCCCATGGTGTT	LG8	38.612
ref-4168_26	TGAATTGCTACGAGCACTTTGCTGGAATAACT	LG8	40.478
ref-56368	TCAGAGCCCTCGATCCCCTTGCAGCACACCAA	LG8	40.75
ref-11261_31	GGAATCTCAGCGATGCCGGTGCAGTGTTGCCG	LG8	41.176
ref-56039_30	CTAAATCGCACGAAACCGGTGCCATTTGTTTG	LG8	41.191
ref-39945	AGTGATTTTGCGAGGTCTATGCTGCCTGTGGT	LG8	41.993
ref-34415_32	GGTCGGCTTACGAAACAGCTGCCGAAACCACT	LG8	42.253
ref-70184	AAGTTTATACCGAGCGTTGTGCAAGGGCTGAT	LG8	42.253
ref-29761	ACGTCTCTCTCGATGCGTTTGCAGGAACTGGC	LG8	43.254
ref-39705	CACAGCGAATCGATATTGATGCCGTTGAAATT	LG8	43.439
ref-35450	CAGCTCCTGACGACAGGAGTGCCTTCGCTCGA	LG8	44.033
ref-45085_32	TGCGCTTGTGCGACAATGTTGCGTTAGGTTTG	LG8	44.808
ref-64744	ATTTGCGTCGCGATCATGATGCAGTGTTTTCT	LG8	45.897
ref-40305	AATGTGCTTTCGATTCTGATGCCACGGAAAGC	LG8	46.127
ref-46764	TTCCCTCCAACGAAAGATGTGCAGCCATCATC	LG8	46.218
ref-21442	CGAGTTCGCTCGACATCATTGCGGAATTCACC	LG8	46.993
ref-47925	ATTTGAAGCGCGACAAAACTGCAGCATACGTG	LG8	48.758
ref-13079	AGAATGAATACGAGGCACTTGCAGATTCCTCA	LG8	50.017
ref-37428_10	GCTTCCCCGGCGAGACTACTGCTAGTTTAAAT	LG8	50.52
ref-12315	TCTGGTAGGTCGATGGCGTTGCTGTGGTCTTG	LG8	51.983
ref-68220_27	CTCACTGCGCCGAATAGGGTGCAAAATATGGA	LG8	52.81
ref-69227	CTCCAGGCCTCGATCTTCTTGCCAAAACTATT	LG8	53.652
ref-67158	CTGCCTACATCGACCGTGATGCGACAGTTCAT	LG8	54.621
ref-24318_28	TATTTTAGACCGATCGGGATGCTTTTCGCCCG	LG8	55.795
ref-14936	ACTTTGAAAACGATGGCGTTGCTCCCCACGTT	LG8	57.224
ref-43361_26	GAAAAAGACTCGAGCCTCATGCGGCGTGTCTT	LG8	58.577
ref-23823_23	GAAAGCTTGTCGAACCATGTGCTGTTTCTGGC	LG8	59.544
ref-20057	AAAAGACTGACGAGTTGATTGCCTCTATGGAT	LG8	61.086
ref-24970	TGTTAAGCTTCGAAGCCTTTGCGAATCAATTG	LG8	61.144
ref-37025_2	CACTCCGATTCGACTTTGATGCCAATTTAATG	LG8	61.405
ref-13835	AAACTATTAGCGAAGCACATGCTCGCCTTCAG	LG8	62.334
ref-6718_30	TGTCATACAACGATCAGTCTGCACAGAGCCGC	LG8	64.463
ref-16478_7	TGCAGCTGTTCGATTGTCCTGCAACAGGAAGT	LG8	64.803
ref-30919_9	ATTTCTACTGCGATGCGACTGCAAAGGGCACT	LG8	64.842
ref-64655_25	TGAATTTGCACGATTTGAGTGCAGGTCATGTG	LG8	65.114
ref-29369	TGGCCAGGCTCGAAGGCGGTGCCTATTTTTTT	LG8	66.193
ref-1737_31	TCATTGAGAACGATACCTGTGCTCCAAAACCG	LG8	66.674
ref-62000_5	TTCCCTGCTACGAACACTTTGCTGGTGAGACT	LG8	67.621
ref-24394_2	CTGCACAGACCGACTGTTTTGCGTCATACACC	LG8	68.852
ref-13404	AGGCAAGGCACGAATGGGATGCCTCATCTCAC	LG8	68.911
ref-28435	GTCGCTAGTGCGAGAAGGCTGCTTAAAATGAA	LG8	69.489
ref-60632_29	TCAGAGGGTGCGAACCTGATGCAGCATCGTGT	LG8	69.998
ref-49679	TTATGTAAGTCGACATTTGTGCTGGCTACTGT	LG8	70.616
ref-3516	ATGTGCGGGACGATCTGGCTGCCGCTGTGTCT	LG8	71.292
ref-47233_23	GGTGTTTACACGACAACGATGCACTAAAAAGG	LG8	72.89
ref-65715	TTCAGGCTTTCGAGGAGTGTGCATGTGTATGC	LG8	72.953
ref-69462_16	TAAAGCTGAGCGATCTCACTGCATTCCAGCTC	LG8	73.497
ref-32983_32	TCTGGGGTGTCGAGACTGTTGCAGTCGCTGTT	LG8	73.842
ref-47464_29	AAGCACATGACGACAATGATGCTAAACTGCTG	LG8	76.679
ref-40117	TGACGCGACACGACTTTCTTGCACTTACTGTA	LG8	78.794
ref-18239_29	TGCGTACAGGCGACAACATTGCCAAAACAATC	LG8	79.725
ref-15312_7	AAGGAAATGTCGATGAAGCTGCTGCACAGTCC	LG8	80.183
ref-26953_27	CGTGCTTCCGCGACCGGCCTGCAGAGAGCGCA	LG8	80.85
ref-1916_15	AATTTTGCAACGAGCCTCCTGCTTTCAGTATT	LG8	80.921
ref-51894_2	GAGAGGAGGCCGAAGCAATTGCCAGAGTGATA	LG8	82.51
ref-57876	CACCGAGAGTCGATTCCTGTGCTGGAGGATTT	LG8	82.873
ref-48238_30	CTTTGACAGACGAACGCTTTGCAAAATGACCG	LG8	84.197
ref-33287_3	TGATGTGCATCGATAGGAATGCGGTGTCAGTT	LG8	84.29
ref-63330	TTGAGTGCACCGAAAGGGCTGCCGATTTCGCA	LG8	86.04
ref-2553_16	CTTAAACATCCGAAGCGCGTGCCCAGAAATCC	LG8	86.939
ref-55322	AGCCAACTCCCGAAACACATGCTTTCTGAAAC	LG8	87.127
ref-2553_19	CTTAAACATCCGAAGCGCGTGCCCAGAAATCC	LG8	87.391
ref-4854_9	ACAAATGCGCCGATGGGAGTGCCAAGTTTTGC	LG8	88.122
ref-41801_17	CTCACACACCCGAAGCGCATGCAGAGAGAAGG	LG8	88.824
ref-17668	ATTCTTAAGTCGACACCATTGCTCAGTTTGAA	LG8	89.11
ref-61336_26	AGATGGCCGCCGAGTGACTTGCCTTTTAAGGT	LG8	89.253
ref-9562_31	AGTTTGCCCTCGAATAGTTTGCAAGAGCGTAA	LG8	90.776
ref-9232_30	ACATACCTGACGATGTTCTTGCTCTCAAGGTT	LG8	91.515
ref-14197_1	TTGAGGGCAACGAAGGCTATGCCGTCTGGACC	LG8	92.107
ref-9982_10	GAGCAGAAGTCGACCTATTTGCTTCAAAAGAA	LG8	92.411
ref-8097_2	CATATGTTGTCGATATGTTTGCAGGAGCTCTG	LG8	92.709
ref-25156	CTCAGCTGGCCGAACAGCTTGCATAATTGACT	LG8	92.825
ref-14777	GCTATAATGGCGACAGATATGCTGCTTAAATG	LG8	93.233
ref-35733_15	AAACATTAATCGACGCATATGCCAAGTTTGCC	LG8	94.019
ref-61728	AACATAACACCGACTGTCATGCAACAGTTGGG	LG8	94.474
ref-67913_17	TATATCACTCCGAGTGCTATGCTGACAGCTGT	LG8	95.165
ref-5497	TCCACAGTTACGACTGCTGTGCTTTCGGTTTC	LG8	95.169
ref-70019_28	CCTGCTGGGGCGATGTGGGTGCACACGCACGC	LG8	95.626
ref-27963_25	GAGTACTCACCGATACCGATGCCTATACATTT	LG8	96.141
ref-15017_14	GAGTTGAACTCGAGACTGATGCTGATTTATGG	LG8	96.589
ref-2161_14	AGCATGTTATCGATGTAGATGCCGAGGAACTT	LG8	97.345
ref-5763_3	CCCAGGTCAGCGATGGATTTGCAGATCGCGGG	LG8	97.865
ref-66169_31	AGTCATTCTACGAAATGGGTGCCATTTCCAAA	LG8	98.063
ref-67992_28	GAACAGGATTCGACACCTCTGCTCTATCGCGT	LG8	98.439
ref-40997	AACGTAGTTGCGATGATACTGCTTTTGTAGTA	LG8	98.539
ref-66169_16	AGTCATTCTACGAAATGGGTGCCATTTCCAAA	LG8	98.914
ref-54556_32	TTCTTCCACGCGATGGCGCTGCACACCCTTGT	LG8	99.152
ref-50848_5	AACACAGTGCCGATGGCAGTGCCAGCAAGTGT	LG8	99.57
ref-16300_7	CTTACCGGAGCGACGCATTTGCTGCAGATCCG	LG8	99.949
ref-31059_24	CAAACTGTCCCGATCACACTGCAGCTTACATA	LG8	100.01
ref-14985_2	CGTTCCCGACCGAAGTGTATGCCAACAAATTG	LG8	100.298
ref-33077_19	AAACAGAGACCGACTCCAATGCGATCGTAAGG	LG8	100.553
ref-3716_9	GTTTGACCTCCGACAAGTTTGCACTCATAGCT	LG8	100.67
ref-3716_1	GTTTGACCTCCGACAAGTTTGCACTCATAGCT	LG8	100.818
ref-16300_10	CTTACCGGAGCGACGCATTTGCTGCAGATCCG	LG8	101.311
ref-3716_2	GTTTGACCTCCGACAAGTTTGCACTCATAGCT	LG8	101.475
ref-44519	TTTTAAACTGCGATCATAGTGCCTTTGCAAGC	LG8	101.639
ref-69923	TATTGTTCAGCGACGGAATTGCTTCCATAGCG	LG8	101.995
ref-18141	AACTTTGTACCGATATGCCTGCCCCTCGACAG	LG8	102.15
ref-66958_15	TCCGGCCTGCCGACGGAGGTGCTATGTCTGCT	LG8	102.625
ref-45269_30	ATACACGTGTCGAACACACTGCATTGTTAGCA	LG8	102.821
ref-4938_3	CATCGCTTGTCGACGAGCATGCGCAATGACAG	LG8	103.114
ref-21980_1	CAAAAACAGTCGACGTGACTGCAGTGGTTCAA	LG8	103.853
ref-58998	AGTCTGAGCTCGAGCGGCATGCGAAATGGGCG	LG8	103.875
ref-32577	GAGTTGTCTTCGATTCAAGTGCACCATATGAG	LG8	104.45
ref-46133_3	TATTGGTCCTCGAGTGAGCTGCTGGTGTTTGG	LG8	104.779
ref-1506_4	TGCTTTGGCCCGATGGACCTGCAACAACGCCA	LG8	105.118
ref-66489	ATTCCTGCTACGAGCACTTTGCTGGAATAACT	LG8	105.344
ref-57282	GCCAGAGGCCCGAGGCTAATGCTTGAGGTCTA	LG8	106.103
ref-36255_5	TCATGGCATCCGAGACTGATGCTTCCGTTGTC	LG8	106.371
ref-5866	TGCAGATTCACGAAGTACATGCCCAACAAGCC	LG8	106.557
ref-21870	CCTGATTGGCCGACAAAAATGCAGCCGTTAAT	LG8	106.653
ref-6035	TCACGCACAACGAGTGCGATGCAACAAAATAC	LG8	106.751
ref-55245_6	AATCGATCACCGACGCTACTGCCGTATGTGAT	LG8	106.821
ref-25817	ATTCAGTGACCGATAGAAGTGCAGTCTCAGTC	LG8	107.099
ref-8390	GAACCAATGACGATGCAGTTGCACTGCGTTTT	LG8	107.286
ref-66813	TGTTTGTTCTCGAGGGGGCTGCCTGTGTGCAT	LG8	107.362
ref-45311	CCTTCGGCCACGACATGCATGCCAATTTTCAA	LG8	107.482
ref-69983	ATTCGAGGCACGATGGAGATGCCGACAGGGCC	LG8	107.506
ref-30944	AGTTTGTGTCCGATACAGGTGCGGACTGGGAC	LG8	107.516
ref-63028	GAGCGCATTACGATGTGACTGCAGTTGACCGA	LG8	107.516
ref-27244	ATACTCATAGCGACACCAGTGCCATTGGTGTG	LG8	107.632
ref-31533	ACCTCCACGACGAGATGAGTGCTATTAATTAT	LG8	107.682
ref-70014	CTTGTGTTCTCGATGTCGCTGCACAGGTTCCC	LG8	107.685
ref-4670	CATTGCAGGACGAATCTGTTGCAATCCTCCGC	LG8	107.709
ref-62195	TCGCTCTGGTCGATGTGTGTGCCCCTTCCAGG	LG8	107.982
ref-32402	TGTCATGCACCGATCGGTGTGCGCAGCGCCGC	LG8	108.196
ref-32829_15	ATGATTAATGCGAGTTGAATGCTGCAGCCCTG	LG8	108.268
ref-46398	CGTCCTCCTCCGAATGTGCTGCTAGTGCTACA	LG8	108.597
ref-57290	GATGTAAACACGAAAGCGCTGCCCTGCGTTCA	LG8	108.846
ref-24752	AAGAACAACTCGACAGATGTGCTTCTCAATTT	LG8	109.185
ref-19151	AGGACACGTTCGAGCTGCATGCGGTGCATCGT	LG8	109.424
ref-56401	ACGGAGCCCTCGAAGTTCCTGCTGAACACCAG	LG8	109.752
ref-10293	AAGCTACAAACGACAGAACTGCAGCGCAAGCT	LG8	110.315
ref-1522	CAGAGAGACACGATGTTAATGCGATAACACAT	LG8	110.365
ref-8809	CGCTTTAACACGACGACAATGCAGCTCTGAAG	LG8	110.591
ref-69442	CACATGGAATCGATATCGATGCTGTTGAAATT	LG8	111.132
ref-28789_17	GTGCAGCATCCGAACTGAATGCACTTTATTGT	LG8	111.497
ref-39334	GGTCAGTGGACGAGTTTTGTGCACTTGTCATT	LG8	111.902
ref-61360	GTTGAGTGTGCGATTGCAATGCATTTATGCCC	LG8	112.124
ref-42685	ACACCCGGACCGACCGCTATGCCGTCCGAGTC	LG8	112.653
ref-21037_15	AATGACTGCACGACGCAAGTGCTTTTAGATTA	LG8	112.924
ref-46809	TCTAACCATTCGAGTGCAATGCAACACTAAGG	LG8	113.223
ref-56946	ATCGACCCCCCGAGATGGATGCAAGGATCCAG	LG8	113.532
ref-12436_23	AGCCAATTGACGAGTGGAATGCAAGAGACATC	LG8	113.801
ref-34320	TCAAGTGAGACGAGTCTGTTGCATAAATCTGT	LG8	114.203
ref-51173	ACAAATGTCTCGATTTCTGTGCTTAACACGTC	LG8	114.391
ref-51245	AAAGTACAGACGAATAAGATGCCGGGTAGGGA	LG8	114.719
ref-46541	GACGACCCCCCGAGATGGATGCAAGGATCCAG	LG8	114.866
ref-39020	TTCATACTGACGAGACAGTTGCCTGAGACATC	LG8	115.143
ref-62809	TCACATTAAACGACAGATTTGCAAATCTCACG	LG8	115.272
ref-32146	TCAGACCTGCCGAACTGTGTGCTGATAGACTA	LG8	115.541
ref-43942	TTCACAGGAACGAATAGAGTGCAGCCGATAGA	LG8	115.674
ref-62271_24	CCTTTTCAAACGACCATGTTGCCTTGATGCTG	LG8	115.696
ref-17941	CAGCTGGTCTCGACCAGCGTGCCTCTCCCACC	LG8	115.938
ref-65353	GGCATTATAACGAGACACATGCAAACACTTTA	LG8	116.157
ref-19183_10	AGCAAGATCACGAGCTTTATGCAAGCGTTCTC	LG8	116.36
ref-48390	ATTTTAGGGCCGACCTCAATGCCTACTCTATT	LG8	116.514
ref-52485	TATTGGCTTACGACAGAAATGCTACAACCACT	LG8	116.632
ref-10145	GGGGTTGTAGCGAACGATGTGCCCTGTCGACC	LG8	116.724
ref-41335	TGACGCCATACGAAAGAAATGCAGGGAACATG	LG8	116.833
ref-51952	TCCCCTCATTCGAAAATGGTGCTGCCTTTGCC	LG8	117.119
ref-40130	GATTCAAACCCGACCTGAATGCTGTTATTTGG	LG8	117.348
ref-60563	GGTGAGGGAACGATAGGCCTGCATTTTTCTCG	LG8	117.384
ref-59344	GCCTTCAGACCGAGTGTGTTGCTGTCATAGCT	LG8	117.39
ref-19034	ACTTCTACTCCGATGCTTCTGCTCATCGTGAA	LG8	117.398
ref-13955	TTCTTAGGCCCGATCTGCTTGCAATAAAGCTG	LG8	117.42
ref-24150	GCTCTGAAGTCGATGTTTGTGCATGCGTGCGC	LG8	117.427
ref-41877	TTACGGGATCCGATCGTGTTGCAAAGCTGATG	LG8	117.487
ref-34525	ACCTGTAGATCGATTGCATTGCTCCCAAACAG	LG8	117.501
ref-36874	TACATGTCCCCGAGCCCTCTGCTGTCTACATA	LG8	117.507
ref-43750	GCGGCTCACCCGAGGATTGTGCTTATATTATG	LG8	117.514
ref-8440	CCCCCACTAACGACGCCCCTGCATACAGCACT	LG8	117.529
ref-45292	TTTGCCATATCGATGGAACTGCTGGCAGCTAG	LG8	117.541
ref-57768	AATCTGAAAACGACACCCTTGCACCCATGTGT	LG8	117.549
ref-4233	ATAATAGAAGCGACGCGCATGCCTGGAAACAA	LG8	117.578
ref-59455	GCTCTCATAGCGAGAGGAGTGCATGACTGAAC	LG8	117.589
ref-43634	GAAGAGATGACGAACCCTTTGCAGTACGAACT	LG8	117.613
ref-34674	ATAATAGAAGCGACACGCATGCGGTGCAGCGT	LG8	117.617
ref-1542	CGTGACGTGACGAGAGTGCTGCATCACAGAGC	LG8	117.623
ref-14390	GGTGCATCATCGAACAGCGTGCCTGGAAAGTG	LG8	117.655
ref-35065	CTGCTCCGCGCGATGGACATGCACCATATACA	LG8	117.712
ref-38501	ACCAACGTCCCGATTGTACTGCAGGCCTTTTG	LG8	117.723
ref-54433	AACTGTGGCCCGAAGCTGCTGCTGCCCGCGAG	LG8	117.73
ref-45620	GCCTGAACCTCGATAACACTGCCACGAGCTGA	LG8	117.747
ref-56271	CATTCCAGGCCGACTCCACTGCCGTTCCCAGA	LG8	117.865
ref-49087	GTGAACATTCCGAAACCCGTGCAACCTATTTT	LG8	117.882
ref-49466	CGCGTATTTCCGATGTGTGTGCAAAGTTTCAA	LG8	117.955
ref-33617	GCAGCAAAGCCGATGTGAGTGCCCACGTAGCA	LG8	117.995
ref-3035	TGGAATCTGTCGAAGTTCTTGCCACAGTTTTT	LG8	118.094
ref-53550	GTCGTGGCCACGAGAAAAATGCAGGCCTATCG	LG8	118.141
ref-7186	CTGGAAACAACGAGCACGCTGCACCGCATGCG	LG8	118.422
ref-64099	GGTCGCAAGACGAGTCTATTGCAAGTCACATG	LG8	118.535
ref-56649	CAAACTGGTTCGATGAAGATGCCACACGTAAT	LG8	118.71
ref-1503	GTAACAAAGCCGAAGCCTTTGCACTTCTTTGA	LG8	118.864
ref-65033	GCAGCCACAACGAACCATCTGCTGAGTTATGG	LG8	119.004
ref-15718_3	ATGGGACTGACGAAGAGGTTGCTGGGAAGAAC	LG8	120.537
ref-1642_31	TTTCCGAAGCCGATGAAGTTGCAGAGACAACC	LG8	120.623
ref-1642_32	TTTCCGAAGCCGATGAAGTTGCAGAGACAACC	LG8	120.623
ref-60646_15	GAACACCTCACGAATTCCCTGCATGAATGAGT	LG8	120.645
ref-60646_18	GAACACCTCACGAATTCCCTGCATGAATGAGT	LG8	120.645
ref-44863_9	TGCATGTTGGCGATCTTCGTGCCACTCAAGAG	LG8	121.065
ref-44863_29	TGCATGTTGGCGATCTTCGTGCCACTCAAGAG	LG8	121.065
ref-28317_7	GGAAGCCGCGCGAGGGATTTGCGCAATCGCGT	LG8	121.24
ref-55439_19	CCGGAGTTTGCGAAGCACGTGCACCTGACAGT	LG8	121.803
ref-3535_29	TGCTCTCCCCCGACTGCGCTGCCTAAATAATG	LG8	121.834
ref-68859_15	CCCCCACTTACGACGCCCCTGCTCATATGAAA	LG8	122.292
ref-45061_17	CACCAATTGACGAATCCCATGCTGGTTTTCCA	LG8	122.38
ref-43290_1	TGGCCTGGGCCGACATTGTTGCACACAGATGA	LG8	122.817
ref-49664_19	TGGGTCAAGACGAATCGATTGCACTCTATGAC	LG8	123.431
ref-59157_24	CATCAGCAGCCGACTCCCATGCCAAATTCTGA	LG8	124.255
ref-59157_5	CATCAGCAGCCGACTCCCATGCCAAATTCTGA	LG8	124.255
ref-32474_10	TAGACACTCACGACTGCCGTGCCCTGTGTGAA	LG8	125.265
ref-32474_9	TAGACACTCACGACTGCCGTGCCCTGTGTGAA	LG8	125.492
ref-17734_23	CACAGATGCGCGATGATGCTGCGTGTGCTTTA	LG8	128.882
ref-57226	TATTCTCTCTCGAGAGCCATGCGTGCACAATT	LG8	130.395
ref-34063	CCGGAGTTTGCGAAGCGCGTGCACCTGAAAGT	LG8	130.761
ref-5102_30	ACGGAGAATGCGAGCACTGTGCGCTCAGGATC	LG8	131.288
ref-62597	AATACCATAACGATTGGTATGCTACTTCCGCT	LG8	131.306
ref-3717	GTATATATGTCGATACCTGTGCAACACATCAG	LG8	131.954
ref-53750	TTCGAAGTAACGATGCCTCTGCTGCCAAAACA	LG8	132.596
ref-6294	GACGTAAACACGAAAGCTCTGCACTGTGTTCA	LG8	132.669
ref-49883	AAAGGACCTGCGATTGAAATGCAGGGACATCC	LG8	133.326
ref-26817_24	TTAGTCAAACCGAGGCATGTGCCCTCTCAGAT	LG8	136.382
ref-26817_1	TTAGTCAAACCGAGGCATGTGCCCTCTCAGAT	LG8	136.589
ref-6992	AAACATAGCCCGAATGTCTTGCCCCTGCGGAG	LG8	138.6
ref-20147_18	AGGGAGCACACGAAGGCGATGCGACTCTCGTC	LG8	141.826
ref-123_1	CTGCAAGCAGCGATGAAAGTGCCCTCGCACCC	LG8	145.428
ref-47703	TTCAGATAGCCGATACCTATGCTGAAATGTAC	LG9	-2.674
ref-47994	TATTGATTCTCGATAGGGATGCTCCGATCAAT	LG9	-1.581
ref-38324	AACAGCAGACCGAGCCGCCTGCCGAGCTGATG	LG9	0
ref-56854	GTCGCCCACCCGAGGATGATGCTTGCGTGTGG	LG9	0.338
ref-37666	TTTATTCCCCCGAACCAGGTGCTACAATGAAC	LG9	0.856
ref-48130	GGTCTCTATACGATCAACTTGCACTACTCTTG	LG9	0.929
ref-36139_25	AAATTGAGGCCGAGCGAGCTGCTCGTGCTAAA	LG9	1.161
ref-69589	GTCAGAAAAGCGAAACATATGCAGCTGGTTAA	LG9	1.775
ref-38724	TACCTTGATGCGATTAGGGTGCTCTGGGTGTT	LG9	2.079
ref-64256	TCTGAACACACGAAAATGCTGCAAGTCAGAAC	LG9	2.255
ref-39583	TGTGTTCATACGAGTCACGTGCGAGTGAACTG	LG9	2.536
ref-13244	GTAAATGAGACGACTCACTTGCACTTCTCTGT	LG9	2.8
ref-5111	GCTGGCATTCCGAAACCCTTGCCAGCCGCTTC	LG9	3.072
ref-62179	TGCTCAGCTGCGAAGCCAGTGCTGAAACGGTC	LG9	3.191
ref-46305	CCTGAACATGCGATGCACATGCTTCTGTATTC	LG9	3.229
ref-22654	CGCCCTCCACCGAAGCCTCTGCCCTCTTCTTA	LG9	3.235
ref-61365	TCGGCAGACGCGAGATCCGTGCCAATTGCTTA	LG9	3.984
ref-29450	ATTTTAATGACGATCGCATTGCACGCATCAAT	LG9	4.023
ref-5633	TTTGCAGGATCGATGTTTGTGCGAATGAGATG	LG9	4.323
ref-25190	TATTTAAATCCGAAACTGTTGCTTGGGGCAGG	LG9	4.857
ref-39376	TTCCAGACTGCGACTTGGTTGCATTTTGCGTG	LG9	5.179
ref-40794	GTCGCATAATCGATGCACCTGCTCTGAAATCG	LG9	5.327
ref-51172	ATGGGCGTCCCGACGATGCTGCCGGACATCAT	LG9	8.391
ref-2175_28	GACCTCATCCCGAATGAAATGCTGTGGCGAAA	LG9	9.227
ref-67868_2	CGCCTGCCTACGAACCTGATGCCAAGCCTACT	LG9	10.317
ref-1993_10	TAATGACGCGCGACTGCAGTGCGCTTAGAATA	LG9	10.466
ref-25981_3	GCCGTCTACACGACAACACTGCCACCGGAGAT	LG9	10.502
ref-27591_18	CTGATCTGAGCGATGGGCCTGCCTTCAAAACA	LG9	10.689
ref-15569_18	TTGGCCGTGTCGAAGCGCGTGCCGTCTGACGC	LG9	11.573
ref-69972_18	CTGGACAAAACGAGCACACTGCACTGCATGAA	LG9	12.26
ref-43525_10	CCTACGGATGCGATGTTTATGCAAGTGCACGG	LG9	12.634
ref-30740_31	TGTCACAAACCGAGGGTGCTGCTCATATGTAT	LG9	12.96
ref-30740_17	TGTCACAAACCGAGGGTGCTGCTCATATGTAT	LG9	12.96
ref-7129_10	AAGTTTTGCGCGAGCAGCTTGCATCTCCTTTT	LG9	13.272
ref-53801_5	AACATAGTTGCGATGATACTGCCTTCTATGGC	LG9	14.036
ref-654_1	ATCTCGCAGACGACAAAACTGCAGCGCGCGCT	LG9	14.591
ref-38124	GCGTCTTCCCCGAGGGCAGTGCTTTATGTGGT	LG9	15.32
ref-11635	CAATCACACACGATCTCAGTGCCCGTTCTCTC	LG9	15.51
ref-7914	ATCAAATATGCGAACAGCATGCGAACTAGGAG	LG9	15.707
ref-31435_32	TAGTTTCCATCGAGTTCGGTGCCATTTGTGTG	LG9	15.708
ref-43180	TACTGCCTTCCGATAATGATGCAGACATGTCT	LG9	15.956
ref-27433	GGCTTCAAACCGACATTTTTGCGTAACATGTC	LG9	16.129
ref-47177	ATTTTGATAACGAACAGGCTGCGATGTCAAGT	LG9	16.567
ref-19112_27	TTCATCTTCGCGATGCTGCTGCTGGTGTCCCT	LG9	17.926
ref-66128_30	GGGGTCCATACGATTTTTTTGCATATGGGACC	LG9	18.939
ref-68081	GCAACAATCTCGACCGCATTGCCGAAGAGGCC	LG9	19.315
ref-54166_26	TAACCAGACGCGATGGCGATGCGCATTGATTC	LG9	19.663
ref-45443_26	CAGTATAGCCCGAACCTTGTGCTGTGTGTTCC	LG9	19.837
ref-45443_19	CAGTATAGCCCGAACCTTGTGCTGTGTGTTCC	LG9	19.837
ref-9824	GGGGGCACCGCGACTCGACTGCAAAGGGCACT	LG9	21.219
ref-14553	GCCTCCCGCTCGAAGCAGTTGCCGCCACTCCC	LG9	21.797
ref-43319	GAAGGGGGAGCGATGCTGTTGCGAGGAGGAAT	LG9	22.052
ref-42910	GATTATTGGCCGATATCAGTGCATCTCTAATA	LG9	22.261
ref-20281	AACAAAACACCGATCCCACTGCAGGTAACACT	LG9	22.582
ref-10766	AGCGATAAATCGATAAATCTGCTGAATCTGCT	LG9	22.74
ref-41361	AAAGCGAAACCGAAGTGTATGCGTACACTCAC	LG9	22.941
ref-45916_3	CGGATCGAAACGAATGATTTGCAAAAGTGTCG	LG9	23.648
ref-46471	CACCAGGGGGCGATCAAAATGCATAGGCTTTG	LG9	24.441
ref-35333_14	GTCTGTGTCTCGATGCTGCTGCTGTCTTGGCC	LG9	25.053
ref-62328_14	CTATTTGTAGCGATGCTAATGCCCAACACTGA	LG9	25.502
ref-34273	TATGCGGACACGAATGCTTTGCCATGAAGTGT	LG9	26.324
ref-56494_16	AATGGATTACCGAACAGACTGCAGCGTTAGCC	LG9	27.758
ref-56494_2	AATGGATTACCGAACAGACTGCAGCGTTAGCC	LG9	27.876
ref-12823	CATAGCTATGCGATGACATTGCAACGTCATTA	LG9	29.181
ref-6037_32	ACACACATTGCGAACTGCATGCTTTCATTATT	LG9	29.201
ref-22081_19	TTTGGTGTATCGATGGAGGTGCAATACATGTC	LG9	29.759
ref-49927	GTTAAGTGAGCGATGATGATGCCTTGATCTCC	LG9	30.164
ref-24643_4	ATCCGAAATCCGAGTTGTATGCATACTGACGG	LG9	31.621
ref-60839_29	GTATCGACAACGATCTGTTTGCCATGTCTGTA	LG9	32.35
ref-12269_26	CCTCACGTCCCGAGCTCAGTGCACCTATCACG	LG9	32.986
ref-69456	CCGGCCATCGCGATATAGATGCCAAAACGATA	LG9	33.307
ref-63465	CCGATTTGAGCGATGAGAATGCCATTAAAATC	LG9	33.944
ref-35543	AGATGCTGCGCGATGTGATTGCTCCACTGGTT	LG9	34.959
ref-29868	TGAGCACAGACGACACTCGTGCTTTGCTAGGC	LG9	35.503
ref-67205_5	TCCAATCCAGCGATTAGTGTGCCTGCTGGGTT	LG9	36.909
ref-27126	AGTCTGTTTACGATATAGGTGCTCCAGCAACA	LG9	37.055
ref-70360_9	GTCCAGTAAGCGACTCAAGTGCGTTTCTGCCT	LG9	37.529
ref-2123_19	GTCACCAGGCCGACCGTAATGCCAGAATGTTT	LG9	38.101
ref-70448_18	AGTCAGTTAACGAGGGACGTGCATAAAAAGCA	LG9	38.448
ref-1072	AAAAGCACTGCGAGCCGCCTGCATAGAAGGTG	LG9	39.126
ref-31044	TAGTACTCGTCGATACCGATGCCTATATTATT	LG9	39.212
ref-51329	GCGCAACATGCGAAAGGTTTGCAAAATATGCT	LG9	40.088
ref-53230_29	GCTAGTTTAGCGACAGGAATGCGACAGGTGTA	LG9	40.745
ref-51297	TAAACTCAGACGAGCTCAGTGCAGACTTGTTT	LG9	40.964
ref-17619	GTCACTACGCCGATAATGTTGCAGAAAAAATA	LG9	41.366
ref-39293_25	TCTTTGACTGCGAACAGACTGCCATCTAGTTT	LG9	42.22
ref-32930_10	GACACACTGTCGAGCGCATTGCATCATCCTCT	LG9	42.238
ref-21731	AGGTGCCCCGCGAGCACAGTGCCACTATAGCC	LG9	42.428
ref-10306	TGGTTTGGGACGACATGAGTGCTTAATGATAG	LG9	42.906
ref-53066_32	ACTGAGCTAGCGAGACTGTTGCCTACATAAAA	LG9	43.077
ref-43492_23	GCGACTGAGACGAGAAACATGCAGATCCATGT	LG9	43.755
ref-59534	GCTCTCGACTCGACTTCAGTGCACAGGTAATT	LG9	43.865
ref-53324	ATTGTGTGAGCGAACTCTGTGCAGGATATTAA	LG9	44.289
ref-2759	CGGCTGCTCTCGAAATGCTTGCTCAAAATTTC	LG9	44.923
ref-43568_5	TTTCGGGACCCGAAGACTTTGCCCAGATGACA	LG9	45.714
ref-13499_6	CTCCTCTGAACGAGGGCCGTGCCAAGATGGTA	LG9	45.869
ref-6620_17	ATAGGTGAAGCGACATCAGTGCCACCTAGCGG	LG9	46.341
ref-61623_18	AGTTGCGCAGCGATTCTACTGCTGCTTTGTTT	LG9	46.542
ref-59522_4	TTGGCATCATCGAAGTTCTTGCAGGGGTTCGC	LG9	46.762
ref-61595_8	TACAATACGGCGATGCAGTTGCAATTGCGTCT	LG9	47.13
ref-22067_15	AATGAGCGTTCGATATCAGTGCCGTAAAACAT	LG9	47.48
ref-29686_15	GAATGAAATTCGAATGTACTGCATCCGCCATG	LG9	47.514
ref-60230_8	TTATTGTCAACGATGTCGGTGCAACATAATTA	LG9	47.816
ref-26550	TGGGAGGGGGCGACAGATCTGCCAGGTGAGGG	LG9	48.425
ref-61753	CAGTCAACTGCGAGAGCAGTGCAGCACCCAGA	LG9	48.604
ref-44692	CGTGACAGTTCGAACAGCATGCTTTTTTTTTC	LG9	48.811
ref-23082	TGGCGTGCCCCGAATTCATTGCACACTCACTC	LG9	49.029
ref-29236	TCACATGACCCGAGGTGCATGCTTCTGTAATT	LG9	49.173
ref-57804_23	GTGCAGGCCACGAAATGGCTGCCTCTTAGCCA	LG9	49.582
ref-69917_6	GATCCAGTGACGATGCGTATGCGTTGTGGGTG	LG9	50.234
ref-45623_19	GTCTCTGGGACGAAAAAACTGCTTTGCTCTTT	LG9	50.529
ref-16351_1	GGCTTTGGCACGAGGCTGGTGCCATGATTGCT	LG9	50.71
ref-10604_26	ATGGTGAACACGAGGGGGATGCTAAAGTGCAG	LG9	51.06
ref-47614_7	CCTAAACGGTCGATGAACGTGCGCATTGATAT	LG9	51.677
ref-26834_5	ATATTTAGGCCGATGTACCTGCTATCTGCCAC	LG9	51.899
ref-14794_32	TTTCAAGCATCGATTGCATTGCCTGCAACCCT	LG9	52.201
ref-65913	AATGAGCGTTCGATATCAGTGCCGTATAAACC	LG9	52.249
ref-29144_24	TCATCACAGTCGAGGCCACTGCTGAAGGACCT	LG9	52.43
ref-41064_2	AAACAGAACACGAGTGCAGTGCTGAAAAGGGG	LG9	52.591
ref-40596_14	GTAACCTGAACGATGGGCGTGCTCTTGCTCTT	LG9	52.65
ref-2822_25	CAGATCCAGCCGAAGCAAATGCCTCATTTGCA	LG9	52.869
ref-67323_7	AGACCCAACTCGACCAGATTGCCGCATAGGCC	LG9	52.964
ref-57717_10	TGTCATACACCGATCGGTTTGCGCGCCTTCAA	LG9	53.086
ref-59595_26	CATCCTCTCTCGATCCTGTTGCTACGCGTCAT	LG9	53.306
ref-66235_28	GTGTATGAATCGAAGGGAGTGCAGCCCTCAGG	LG9	53.526
ref-25544_1	GCGAGACCAGCGAGGCCAATGCAACAGAAAGA	LG9	53.672
ref-5946_24	ATGCCAGCCACGAGAGTGATGCTGAATAATTC	LG9	53.985
ref-38290_16	GATATAAACACGAACCGCGTGCTACACAGAAC	LG9	54.072
ref-4042_16	GTGTAGGCAGCGAGTCATTTGCTTGGACAGTG	LG9	54.418
ref-1636_24	CATGAGCTCCCGAACATAATGCATGATAGGAT	LG9	54.867
ref-39655	TTATGTGAGGCGAATGGTGTGCTCGAGTTAAA	LG9	55.364
ref-23062	CCAAGTGTCACGATCTGGATGCATTTCGCAGG	LG9	55.506
ref-12973	GATAGTGGCGCGAATAGTCTGCTTTCATACAG	LG9	55.795
ref-58469	AAACGAATCTCGAGAATCTTGCGTTCAAGTTC	LG9	55.959
ref-65309	GAACTGTAACCGAGCACTATGCGACTATCAGT	LG9	56.079
ref-8284	TGTGCCGTTTCGACTTCTTTGCTCGCATTCAT	LG9	56.162
ref-61326	ACACACTTCGCGAACTGCATGCTTTCAATCAC	LG9	56.387
ref-64265_31	AATGTGTAGCCGACAAATCTGCAGCAACTGCG	LG9	57.119
ref-63125	AGATGAGCTCCGAGTTCTGTGCCATCATTGCC	LG9	57.966
ref-31596	CTCGCTGCTCCGAGTGGTTTGCGTCTGTAACT	LG9	58.228
ref-24075_30	TGCAACATCCCGAAACCTTTGCTTGGGACTGG	LG9	58.636
ref-24075_24	TGCAACATCCCGAAACCTTTGCTTGGGACTGG	LG9	58.747
ref-28180	GTGGTGGTCGCGATCTCGCTGCAGTGGTGGTC	LG9	59.418
ref-44966	GCCTGTTGCACGAATGCGTTGCTGACCAGACA	LG9	59.688
ref-32091	CCTTCTGGGACGACAGCCATGCCAATTTATAC	LG9	60.044
ref-49607	CCGCTGCGTCCGATAGGGATGCTGAGGTTCCC	LG9	60.204
ref-35837	AAGTTTATTGCGAAATCTGTGCAAATGTTGGT	LG9	60.969
ref-23441_14	AGTACAGTATCGATACCGGTGCGGTGACTGAC	LG9	61.63
ref-19332	ATGTCAAATGCGACATTACTGCCAATTGTTTT	LG9	62.308
ref-23098_26	GCCGCTCATGCGATGTTCCTGCTTCTGGTGTG	LG9	63.137
ref-54050	GATAAAATATCGATGAGACTGCCGGCCTGAAA	LG9	63.707
ref-41001	AACAGAACCACGAGTCCTTTGCATAATGCATG	LG9	64.689
ref-16129	GTCTCTGCTGCGAAGTCTCTGCTGCGAAGTCT	LG9	65.939
ref-40732_25	TAGCGCCGCTCGAATGGAGTGCGCCCAGTAGT	LG9	66.35
ref-23391	TGCTGAAAAGCGACTAGTTTGCAGGTATGCTT	LG9	68.302
ref-35028	CACTTCAAGCCGAAGGCTGTGCCCAAAATCGC	LG9	69.635
ref-31413_7	ACACCGACGACGACCGTGCTGCTAGAATGCGT	LG9	69.682
ref-38997_7	TCTCTCCTGACGAGACAGGTGCTCCAATCAGC	LG9	70.993
ref-55435_26	TGGCGAATTCCGACAGTCGTGCCCAAATGTCT	LG9	71.363
ref-18453_17	GCGGAGCAGACGAAGCAGCTGCTTTTAACAGG	LG9	72.855
ref-35740_19	TTTACGATGTCGACCTGTTTGCATGAGGGTCC	LG9	73.687
ref-34948_31	GCAGTAAGCCCGAACCTTGTGCTGTGTTCCCG	LG9	73.687
ref-41148_23	ACAGAGAAACCGAGTGGTTTGCATAATTGTGT	LG9	73.863
ref-44445_5	TGGAGTGCTTCGAGCGCTGTGCACAAGCAGCA	LG9	73.99
ref-4237_18	GAGTATGATACGAACTGGCTGCTGTTTGTTTG	LG9	74.021
ref-44445_17	TGGAGTGCTTCGAGCGCTGTGCACAAGCAGCA	LG9	74.176
ref-48825_27	TTCCTCCGAACGAGAGGTTTGCATTCAATGCC	LG9	74.449
ref-25212	AGACAGTCAGCGACAGCACTGCCTCTTCCTTT	LG9	75.003
ref-19146	ACATTGGCCTCGAGTTCAGTGCGTAAAACTTC	LG9	75.261
ref-50745_3	CTTGAGGGGTCGATTGCCTTGCTGAAGGTGGA	LG9	76.956
ref-38684_8	GCAAGTTGGTCGACCATAGTGCTGGAATCAGA	LG9	77.776
ref-5075_29	GATATGGACCCGACAGTAATGCACAACATGTC	LG9	77.949
ref-30330_29	GCATCATAACCGACTGAGCTGCTAACTTAGCG	LG9	78.339
ref-30330_32	GCATCATAACCGACTGAGCTGCTAACTTAGCG	LG9	78.339
ref-2106	CCCACGTCATCGACTGCCCTGCCTGCGTCAGT	LG9	79.77
ref-6371_5	CCAATAGCCGCGAGGCAACTGCAGTCTTTCCC	LG9	80.322
ref-917_1	CAGACGAACGCGATTTATGTGCGCAAATGTCT	LG9	81.101
ref-917_14	CAGACGAACGCGATTTATGTGCGCAAATGTCT	LG9	81.264
ref-1440_2	AATTTCAGGCCGATTCGTCTGCTGGTGTTTGA	LG9	81.339
ref-41871_3	ACATTTGTTACGAAATGGATGCTTGAGCCTCA	LG9	81.62
ref-22166_2	ATATAAAACACGAGCCGCATGCTACACTGAAC	LG9	82.422
ref-37462	TGGAGCCCTCCGAAAAGCGTGCAAAGGTTTTG	LG9	83.875
ref-48942_19	TAATCACTGGCGACCAGCATGCCACGTCCTGT	LG9	88.643
ref-43317_2	CTCCTCCCTCCGATGGAGCTGCTTTAAAAACA	LG9	88.875
ref-27050_16	GAGTATGTTGCGATGCGGTTGCTAGGATGTTC	LG9	89.098
ref-48247_18	ACGTTTAATGCGAGTTTTGTGCAACGGCGGCG	LG9	89.864
ref-3301	TCCAAACAGGCGAAGGAGCTGCTGGAAATTGC	LG9	92.512
ref-13382	TACAATGTAGCGACTCTGCTGCCCAGAGTTTA	LG9	93.113
ref-57761	TCTGGACTAGCGACCACGCTGCATTGCTGAAT	LG9	94.482
ref-11220	CACACACACACGATTTGACTGCAAACACACAC	LG9	96.473
ref-68930	AATTTATGTGCGATCACTTTGCTTGTTGCGTA	LG9	98.436
ref-38022_6	CCGCCTTCAGCGAGTTGTATGCTGTCTGCCAT	LG9	102.288
ref-55624	GTCGTGTGGGCGAGTGGTTTGCTGATGTCAGC	LG10	0
ref-68170	CGATGAGAGACGACACCAATGCCATTTAACCA	LG10	5.343
ref-5250_29	TGCCATGGTTCGATTCTTATGCCTCTAAATGT	LG10	7.477
ref-20332_3	TTCTTCACCTCGAGACTCCTGCACTGTGCTGT	LG10	11.062
ref-22057	AAAGGGTGAGCGAACTACATGCATTATCAGTT	LG10	11.71
ref-54721	CTCGAGTTTTCGACACTAATGCTCCGAAAGTG	LG10	13.949
ref-60624_28	GTATACGGCACGACTGTACTGCATGGTTCGCC	LG10	14.056
ref-33575	CTGAACAAAACGAATCAGATGCACAATCACAT	LG10	15.703
ref-45591_8	TCGCCGACACCGATACCGATGCCTATACATTT	LG10	17.737
ref-2863_17	TGTCCCATTACGAAACCTCTGCAACCTGATGT	LG10	17.949
ref-21774_5	TTGCTGAGAGCGAGTAGAATGCCATGATCTCA	LG10	18.884
ref-15723_16	TGTCTTGCTTCGAGTGTAATGCTGGGCTTAAT	LG10	21.124
ref-51612_15	CACCAGGGGGCGATTGAAGTGCAATAGCTTCA	LG10	22.571
ref-13373_19	CCACATGGCACGAACTCAATGCATTTAGGCAT	LG10	23.795
ref-34618_26	GTAGCTGCAGCGATTGGTCTGCCATGATTGGC	LG10	24.29
ref-44011_26	CCTTCAAATCCGAGCTGCTTGCTTGAATATGA	LG10	24.714
ref-67306_5	AGCCAGGACTCGAACTCGTTGCCCGAAGCACA	LG10	25.23
ref-43631_9	GGGGTGATCACGAAATACTTGCCACTTTAGCC	LG10	26.216
ref-26808	AAAAAAAAAACGAAGCCTTTGCCAAATCGCGT	LG10	27.008
ref-27204_17	GTGACATGTCCGATGAGTATGCTGGCCATGCA	LG10	27.244
ref-53889_8	ATTAATCAATCGATGAGTCTGCCGTTGACATC	LG10	28.374
ref-66418_29	TCTTATTCGCCGAAAAGAATGCACGCTCGGAA	LG10	29.722
ref-42963_31	TATGTAGAAGCGACACGCATGCGGTGCAACAC	LG10	30.625
ref-22234	TTTACAAAGACGAGGTAAGTGCCACAGGTATG	LG10	31.193
ref-54118_17	GCCACAGTTACGACTCATGTGCCCAGCACTTA	LG10	31.385
ref-3052_31	AGAAGAGAAGCGAGGCTGTTGCAAGAGGGAGG	LG10	31.999
ref-59317_1	AGAACGCGCGCGATCCCACTGCGGGGACCAAT	LG10	32.496
ref-54082_5	TGCAATATGGCGAACTGTTTGCAAGAACCGAC	LG10	33.538
ref-20508	ACCAAAGACACGATCACTGTGCTATAGCGTGC	LG10	34.514
ref-68759_4	TGTATAAGTGCGAGCGCTCTGCTGGTCGAACT	LG10	35.051
ref-19423_29	TACAGATAAACGAAGCACATGCATTTCACGAC	LG10	36.696
ref-9486	AAAAACTGAACGAACGCAGTGCCAGTTACATT	LG10	37.312
ref-31901_6	TTTACCCTTTCGAGGCATGTGCACTGGACCAT	LG10	38.73
ref-59298_30	AAGGTCACGTCGAGTTCACTGCACACACACAA	LG10	39.029
ref-59298_32	AAGGTCACGTCGAGTTCACTGCACACACACAA	LG10	39.029
ref-14129_4	AGTTAGCACACGAACACACTGCAATGGATCAA	LG10	40.779
ref-18557_2	CGGAGCAAGGCGAGTATGGTGCACAGGTATTT	LG10	40.787
ref-32501	TCACACAAAACGAAATCTATGCTGCGTGAGAC	LG10	41.916
ref-18896_3	ACGTGTCCTTCGAGACCCATGCGTGTACATGT	LG10	42.034
ref-21195	TCATGCATTACGACAGCACTGCATAGACTCTA	LG10	42.934
ref-63964_15	ACGGAATGTGCGAAAAATGTGCGACACTTACC	LG10	43.06
ref-69499	TTTTGTCACACGATGTGTTTGCACCGCAATTC	LG10	43.752
ref-45910_14	CGAGCAGGGTCGATTGGCCTGCTGGTGTCCTG	LG10	44.573
ref-21044_31	CCTGAGGGTACGAGGCATTTGCAGGACTGGTC	LG10	44.946
ref-41009_14	TTTTATCAAGCGACGCGGGTGCTTTGTTTTCG	LG10	46.158
ref-21671_23	GATTCCATTTCGAACAGGTTGCGCCTGTTTGA	LG10	47.654
ref-2965_1	TGCTTAATATCGACAGGGGTGCAGTCAGTTAC	LG10	48.52
ref-58820_27	AGGCTTTCCACGATGCGCGTGCAGTTCGGGTC	LG10	49.652
ref-12407	AAAACTTGTACGACACAGGTGCTCTAGAGGGA	LG10	50.403
ref-17714_27	TGGTACTCGCCGATACTGATGCCGATGCCTGT	LG10	50.746
ref-29148_15	AAAGAGGACACGATAAGTCTGCAGAGTCAATA	LG10	51.825
ref-46211_32	TATGAAAAAGCGATTGCAGTGCATGCTGGGGG	LG10	52.786
ref-69171_24	CATGCAGAGGCGATAGACATGCTGAAGGAGAT	LG10	54.737
ref-26975	GCCAACAGCCCGAGCCTGCTGCAAGACACTGG	LG10	55.328
ref-46294	GTTTGTCATACGATGCTGCTGCACAGATGCGA	LG10	55.899
ref-2772	TCAGAGAGAGCGAACATGGTGCAACAGTCGGT	LG10	57.914
ref-57803_6	TTACCTCTCTCGATGCCTTTGCACAGTGTGAC	LG10	58.729
ref-69644	GACTGTCAGACGAATCAAGTGCTAATTGCAGC	LG10	60.589
ref-67340_24	GTCAACTGTCCGAAATGCATGCTGAAGTCTTG	LG10	64.464
ref-16453_14	TAGATTGAAGCGATTGAAGTGCTCGCCTGTGT	LG10	65.674
ref-33489	GATCAGGAGTCGAACCTACTGCACGAAAGGTC	LG10	68.842
ref-59943	CAGCGATCAACGACTTTGGTGCTATTTACGGA	LG10	69.375
ref-69288_2	CGCTCTGGAGCGATACTGGTGCCCTTTTCACT	LG10	71.779
ref-19312	GCGCATTGACCGATTGTTTTGCTAGATAAGAC	LG10	73.89
ref-26823_14	CTTTAAAAGACGAGAGTTGTGCCGTTGTGCCC	LG10	75.205
ref-69873_18	CTGACAGATCCGAAGCATGTGCACACAGACGC	LG10	76.475
ref-66138_4	AACTGCTCCGCGAGCTTTATGCAACAACACAT	LG10	77.512
ref-9642	AAATGCTGTTCGATGCCACTGCACACGGGGTG	LG10	78.567
ref-49230_1	AACCACGGCGCGACACCTCTGCCCATATTCGC	LG10	78.837
ref-2149_32	TGTCGAATGCCGAACATCTTGCACTTACAGCG	LG10	81.568
ref-9544_29	AATTTGAGTCCGAGTCCTTTGCAAAGTGCATT	LG10	82.578
ref-57763	GTTCTCAAACCGAGCAGAATGCGCCACTTGTC	LG10	84.718
ref-46703	AGATTTCCTCCGATTCGATTGCACCATATGAC	LG10	86.079
ref-54545	CATGCTTCCACGAGGCTTCTGCTTCAGCTTCT	LG10	86.584
ref-25642	TGTTTTGAGTCGAGTGCGGTGCAGATGGGCTG	LG10	88.259
ref-67361	GGAAGTGTCACGATGCGCATGCGGTTCCAGGT	LG10	91.921
ref-31931	TGTGCAGTTTCGAATGTGTTGCTAGATGGTTG	LG10	92.693
ref-65576	TGAGTGATTGCGAGGGTGTTGCTATGTGGTTA	LG11	0
ref-66618	TGAGGTAAAACGATTATTGTGCCTCTGCTGCA	LG11	1.94
ref-35596	TTCAGAATCACGATTTGGCTGCTCATCACATG	LG11	2.882
ref-2997_28	TGCGTTAAACCGATTACTTTGCATTTACGTCA	LG11	6.502
ref-24432	TTCCACACCACGATGAATATGCTGAAACAGAG	LG11	7.647
ref-34477	CAAAATGCCGCGACTAGAATGCTTATGAAGGC	LG11	9.108
ref-43272	CAGCAGGATCCGAAGCCTTTGCCACAGAGGAA	LG11	10.398
ref-12554	TGTGAGATCGCGATGTTTATGCTGGGATGTTG	LG11	11.201
ref-14839	CCCGGGTAAGCGACACACATGCACCCATCCAT	LG11	11.756
ref-1627_24	TTAAACAACACGAACAGGCTGCTCTTCCCGTT	LG11	13.882
ref-51074_23	GTTACTTGTGCGATATTACTGCCGCTACTCGT	LG11	14.052
ref-53073_6	AGTTTTGTCGCGACGGCTTTGCACTTGTATAG	LG11	15.374
ref-10847_2	GTGCACATCGCGATATCTTTGCTAAAGCAATA	LG11	16.286
ref-14590_19	TGTTTTTGTGCGAAGAGGATGCATCTAGGAGA	LG11	17.378
ref-64429_15	GATTATTCATCGAAAGCTTTGCAGATCAGAGT	LG11	18.168
ref-45817_9	GGATGTGTGCCGACAAATCTGCAGCAACTGTG	LG11	19.984
ref-1483_25	GAGCAAGTCTCGATGGTTGTGCCTTACTGGCC	LG11	20.987
ref-63650	TTGTCGAAGTCGACTCTCATGCAGGCGCTGGT	LG11	21.62
ref-3879	ATCGACTAGTCGACTTTAATGCTTTAAGGCTA	LG11	23.39
ref-10358_25	AGTTTTCAGGCGATGATCTTGCGGAGGAGGTG	LG11	25.57
ref-9410_9	GTGATCATGGCGATATGTTTGCACAAGCTCTG	LG11	25.933
ref-42044_9	CTACCTGCTGCGAGACTTTTGCCGTGTCCCCG	LG11	27.198
ref-70274_9	AGTAGTCAGGCGAACAGCATGCGTTCTCTGGC	LG11	29.729
ref-54764_3	ACATACAACACGAAAGCGCTGCACTGTGCTTA	LG11	30.928
ref-9300_18	ATGTTATAGTCGACACCTCTGCTGTTGGTGAC	LG11	32.626
ref-9300_17	ATGTTATAGTCGACACCTCTGCTGTTGGTGAC	LG11	32.626
ref-21282_2	ACCAGCATCTCGAGATGGCTGCCACACCTGAG	LG11	33.152
ref-21282_4	ACCAGCATCTCGAGATGGCTGCCACACCTGAG	LG11	33.152
ref-13604_26	CTACTTCTGCCGAGTGGAATGCTTTCGAAGAA	LG11	35.323
ref-11468_6	TCAAGGTTAGCGATCAAGTTGCAGCACTTATC	LG11	36.221
ref-50659_24	TCGCATGGACCGACCGCCGTGCACAGAGTACA	LG11	37.522
ref-4155_17	TGCTGCTCTCCGATGACGCTGCCACCATCTTG	LG11	37.94
ref-64979	ATAATGTAGTCGAAGTTATTGCTGCCAATCGT	LG11	39.689
ref-24615_16	CTAGGCTATGCGATACAAATGCACAGCGATGG	LG11	40.122
ref-64403_27	AAAGTTTCCCCGAAGAGGATGCTGCAGTTTTG	LG11	40.924
ref-64317_30	ACTGTGCGTACGAGCGAGCTGCAGTGTGTATT	LG11	42.102
ref-64317_32	ACTGTGCGTACGAGCGAGCTGCAGTGTGTATT	LG11	42.102
ref-17853_4	TCACGCTTCCCGATAACTCTGCCCTTCCCGAC	LG11	43.611
ref-42392_29	CAGGATTTTCCGAATGCAGTGCGGCAATTTTT	LG11	44.728
ref-60708_23	AACTAATCCACGAATCACATGCCTGCCAAACC	LG11	44.792
ref-63198	AATGAGCGTTCGATATCCGTGCCGTAAACCAT	LG11	46.594
ref-44938_9	GCGTGCGCGCCGAGAGATGTGCAAAGATAAAT	LG11	47.656
ref-57908	TCAACAGAGACGACCAGTGTGCCACTATCTTT	LG11	47.773
ref-21398	AAACTGACGACGACGACGATGCACAATCAACA	LG11	49.28
ref-52631	GATGTGCAGTCGACAAATCTGCAGCATATGCA	LG11	49.841
ref-1092_4	AGCCTGTGCTCGAGGAGGGTGCAGGTAGCAGC	LG11	51.09
ref-41101_6	TTTAGATGCGCGATGGCGCTGCGTGTGCTTTA	LG11	51.285
ref-24929_7	TATAAACACACGATCGCCTTGCAAGTGCTTCC	LG11	52.318
ref-68898_9	GACTGTGTAGCGACTAAACTGCAGGTGGTGTA	LG11	52.857
ref-36621_7	TCGCACAAGTCGAGGGTGCTGCAGGGTCTTCA	LG11	53.669
ref-67102_14	ACAAGACAGACGAAGCTTGTGCTGTTGTCATG	LG11	54.217
ref-57997_25	ACACAGATTGCGAATTGCATGCTTTCAATCAC	LG11	54.239
ref-13626	GAGCAGATAACGATCGCACTGCACAGATAACC	LG11	54.59
ref-65692	CCATGTAAAACGATTATTGTGCCACTGCCGCA	LG11	55.227
ref-50539_1	TGTACAACAACGACACACTTGCTGTTCACAGT	LG11	55.894
ref-33446	GACACCGCCCCGACCTCTCTGCCTTTCCACTG	LG11	56.864
ref-22721_31	TGGACACGAACGACTGCACTGCCAAAGACTCC	LG11	58.084
ref-8008_31	GCGCACATCGCGATTTCAATGCTAAAGTGATA	LG11	58.189
ref-31755_16	GTTCTGTTCTCGAGCATGTTGCGACACATTTA	LG11	59.445
ref-10310	GATGCATGTGCGACCTCAGTGCAAAACGTTCA	LG11	59.833
ref-66190_16	TCTTGTGCTTCGACTCGTTTGCTGAACCAAAG	LG11	60.399
ref-55470	CTACAAACTTCGATGTTGCTGCTCCTCCAAGG	LG11	61.225
ref-32784_32	CCTGTCTTACCGATCAGATTGCTGTTAGAGCC	LG11	61.529
ref-20331_9	CTGATCACCGCGAAATGTATGCCGGTTAACAA	LG11	62.392
ref-58688_31	TCTCTGATTTCGAAGAGGCTGCCTGCTGTCGT	LG11	63.59
ref-10819_28	CTTTACACTGCGATGGAAATGCAGATGGCAAC	LG11	64.431
ref-58878_7	AATTGACCCGCGAATCACATGCATATAATCAC	LG11	64.732
ref-16606_9	ATGTGCTCGTCGATATCCATGCACTTGTACTT	LG11	65.34
ref-4919	TCTGTCGTCCCGAAGTCAATGCTTTTTTGTTG	LG11	66.146
ref-57303_29	ATAAGGCACTCGAGGCTAGTGCTGTATCGTGA	LG11	68.148
ref-40962	GTGCGTTTCCCGAAAGCATTGCGCTTGCGCGT	LG11	68.313
ref-70099_26	TTACCAAAGTCGATACTGATGCAGCGTTGTGA	LG11	69.29
ref-13029	AAGTATTGCACGATTGCAATGCATTGCCCAAG	LG11	70.117
ref-17973	GCAGCTCCCTCGACAACTGTGCTCATGTGGTG	LG11	72.016
ref-3207	GTTCACAGGTCGAAAGGGGTGCTCTCAGAGTT	LG11	72.286
ref-58840	TGAGTGAGTTCGATAGCACTGCAAAGAGATAA	LG11	73.473
ref-2779_24	TGCGTTGCAACGAGCTCAGTGCAAATAAAATG	LG11	75.951
ref-44826	ATGGGCTTCCCGAACACTTTGCGGAAGTGTTG	LG11	77.268
ref-49302_1	ACTGTTACAACGAGTCTTGTGCTTTTTGAAGC	LG11	80.767
ref-63189	AATTTGAGTTCGAGACCCCTGCTCTACAGCAA	LG11	84.976
ref-50568_16	GGGTCACGAGCGATCACAGTGCTGCTGACTGA	LG11	86.188
ref-29309_19	TCAATACCCACGACTGAGGTGCCCTTGAGCAA	LG11	87.127
ref-9855	CGCATGCATGCGATACTGATGCAGGAGCCGGC	LG11	87.904
ref-23069_17	AATTGCAGAACGAAAACAGTGCATGCAGAAAG	LG11	90.483
ref-53653_8	TGAAAGAGGCCGAAATCCATGCGGAGCTGCGG	LG11	91.573
ref-20837_3	TGGCCAGTCCCGAGACATGTGCAGGAGAAACA	LG11	91.733
ref-32378	CATGCCGAGTCGAATGATATGCAATTTTCCCA	LG11	92.599
ref-18465_3	TGCTGCCTGACGAGTGATGTGCTTAAACACAC	LG11	92.605
ref-47587_10	AGCCGAGACGCGATAGCAATGCCGATTGTGGA	LG11	93.066
ref-65801_9	GACATGTTCCCGAAGGATATGCCTGCACCGGG	LG11	94.013
ref-28493_9	TTCCCCCGAGCGATACTTGTGCCAGATTGAGG	LG11	94.378
ref-46984_17	CAGTAGCCAACGAGCTCGCTGCTCAACCTTCA	LG11	94.905
ref-67070_2	TTGCTCAGGACGAGGTCTATGCTAATACGGTA	LG11	96.315
ref-18274	ATAGCTGCCCCGAAGGCGTTGCAAATATGACC	LG11	99.238
ref-46695	CTCAGAAGCCCGACACCACTGCCGTCAGGACT	LG11	101.821
ref-30786	ACCACCGCTTCGACGGAGGTGCCAAAAAGGGC	LG11	101.957
ref-45072	CTGCTGTAAACGAGACCTTTGCAGTGGTGGCT	LG11	101.966
ref-25635	ATGTTTCAGTCGATGGCTGTGCATTCTGGTTT	LG11	102.867
ref-29637	TGCCATGCCTCGAGCTGCCTGCTGAACAGTCC	LG11	105.466
ref-36759_24	GCCTTTCTGACGAGGATTGTGCCGATAATCAT	LG11	107.442
ref-32901	ACCCGAGGTGCGAGGTGCGTGCTTTTTCTAGC	LG11	109.021
ref-515_23	TTCCGAAAGACGAAAAAGATGCTGACTGGTTC	LG11	114.211
ref-515_29	TTCCGAAAGACGAAAAAGATGCTGACTGGTTC	LG11	114.211
ref-61736	ACGATTGTTACGATATACATGCGGAGCGCGCA	LG12	-1.055
ref-8618_1	GGGGGCACCGCGATGCGACTGCAAAGGGCACT	LG12	0
ref-22533_28	CTCTTCTACCCGAGCAGCCTGCTTTAAACCTG	LG12	1.99
ref-13298_30	TGCTGAAGCTCGAACGTGCTGCATAACACGAG	LG12	3.565
ref-4937	ATTTTTTTTTCGACCTGTGTGCCGATTTTCCC	LG12	4.355
ref-6927_4	TCCAAACAGACGAGCACATTGCCACAACACAT	LG12	4.385
ref-12887_30	CTGAACATGACGAGCCTGGTGCATCTCACGCT	LG12	5.427
ref-20950	GTCCGCTGTGCGAACATCATGCATCCGATTGC	LG12	6.959
ref-16280	TTGCAAACAACGACAACTTTGCTGCAGATAAG	LG12	7.614
ref-2499	CGAACACGCGCGAGTGCTTTGCTAACAATGCT	LG12	8.32
ref-24483_28	AAGAACAAAACGAAAGTAATGCCGGCAGTTCC	LG12	9.261
ref-54888	CTTCCAGAAACGATGCCAATGCAGTATATGTT	LG12	11.887
ref-33491	TATCCTGAGGCGATTCCTATGCGTACGATTAG	LG12	12.97
ref-17170	CACAAGCATCCGAAGCACGTGCCCAGAAATCC	LG12	14.663
ref-53158	ATGCTGGTTCCGACGCCCATGCATCTGGCGTA	LG12	14.663
ref-7368	ACTGTGGTCACGAAGAAGATGCAGGCGTCGTC	LG12	15.057
ref-6927_7	TCCAAACAGACGAGCACATTGCCACAACACAT	LG12	15.424
ref-9587	TTCTTTCTCACGAACCCTCTGCCCAATCGTGG	LG12	15.95
ref-52516	TTTTACACAACGACGTGATTGCTTGCTTCATA	LG12	17.661
ref-3939	GCCTCTTCTCCGATGGTTTTGCTCACCGGGCT	LG12	18.033
ref-59654_1	CTGTTACAATCGAGTCTCCTGCACCAGATCTC	LG12	18.453
ref-59821	CACGGTCACACGATTGGCCTGCACCGCTCAGG	LG12	19.983
ref-41937	GCAGAGGTGACGATCCAAATGCAGGGAGATTT	LG12	20.068
ref-296	AGACACGAAACGATTGGTTTGCGCAAGAAACC	LG12	20.485
ref-36206	ACATTGGACACGATTGACTTGCATTGTATGGA	LG12	20.515
ref-65883	TATGTGTCAGCGATCAGGTTGCAGCAACAAAA	LG12	20.627
ref-52154	ATACTGGTAACGAGTTATGTGCATGCTCAACC	LG12	20.721
ref-56965	TGAAGATGAACGAAAGGATTGCGGGCTTGGAA	LG12	20.772
ref-3936	TACCCTCAAACGAAGGCAATGCTGTCTACATT	LG12	20.787
ref-67125	ATAAGGTACCCGAGGTAAGTGCCCTTCAGCCA	LG12	20.881
ref-9882_8	ACGAGAGCGACGAGGCAAATGCTAACACTTTC	LG12	20.92
ref-6711	CCCAATGACTCGACTGGTGTGCTAGAGGATCA	LG12	21.066
ref-2664	CAAGTGTGGACGAAAAAGATGCATCTTCAGCA	LG12	21.11
ref-45548	CTCAGGAACACGATACGGCTGCTGTCGGGAAG	LG12	21.272
ref-22155	CGACTGGTATCGACAGTGTTGCCACATCTCGC	LG12	21.463
ref-17261_18	AGTTTGACAACGAACACACTGCAAAACACAGC	LG12	21.502
ref-68039	GTTAACGTAGCGAACGCAGTGCAGGCTTCCGT	LG12	22.289
ref-49715	TCATTTTGTTCGACTGATGTGCCGCCATTGGT	LG12	22.469
ref-21979_1	ATCATGGCCACGAGTTAAATGCGTAAACAACC	LG12	23.048
ref-36438_14	AGCACAAATACGACTGAGATGCCAAATTCAGC	LG12	23.312
ref-45648_31	AGCTTGCACGCGATCTCTATGCAGAAGCTGCG	LG12	23.742
ref-8291_17	CCCACCAATCCGATTTTCTTGCCAAAGCCCAC	LG12	24.039
ref-43368_6	GCTCCGGTAGCGATTAGAGTGCAGAGCTCTTT	LG12	24.447
ref-43368_4	GCTCCGGTAGCGATTAGAGTGCAGAGCTCTTT	LG12	25.12
ref-24010_25	AAGTGCATGGCGAATGGCGTGCACAATGGTGT	LG12	25.433
ref-24010_31	AAGTGCATGGCGAATGGCGTGCACAATGGTGT	LG12	25.433
ref-62095_10	CTAAAGCACCCGACTCCCATGCCAATGGAACC	LG12	25.57
ref-31460_24	TCACAAAGCGCGAATACACTGCAGGCTCACTC	LG12	26.13
ref-56855_5	GTCAGCGCGCCGACAGAGATGCATGGGAAACA	LG12	26.183
ref-70371_27	GTGGTCAGCGCGAGCCGCCTGCAGTTGCGACA	LG12	26.665
ref-56855_7	GTCAGCGCGCCGACAGAGATGCATGGGAAACA	LG12	26.94
ref-9742_32	CCTTTTGAGACGACAGCCATGCAAACCGACTT	LG12	27.812
ref-9742_8	CCTTTTGAGACGACAGCCATGCAAACCGACTT	LG12	27.812
ref-44555_8	ATGTATACTACGACCCATCTGCCAAGCATGTC	LG12	28.344
ref-66134_6	ACAGATGCCACGACCTTGATGCCCTTGAATAA	LG12	28.455
ref-7183_30	AGCGCTCAATCGATAGAGGTGCTAAAAGACGC	LG12	28.972
ref-43835	TTAAGACATGCGACAGTCTTGCGCACTTATTT	LG12	29.496
ref-70467	CTGATTTGATCGAAGCCACTGCTCACGTTTAT	LG12	29.759
ref-40328	TGCATGCAGACGAATGTCATGCTCCTCCTTTG	LG12	30.35
ref-62787	AGTGCAAGAGCGAGCTCAATGCTAACATTGCT	LG12	30.736
ref-31620	AACTATGTCCCGACTGTCTTGCCTGCACTCGA	LG12	31.083
ref-42422	AGCGCTGTGTCGACAATGATGCTATGGGCGTT	LG12	31.368
ref-66481	AGTTAAAGACCGATAAGCCTGCGCCATCTAGA	LG12	32.711
ref-46417_4	ATACGAAACCCGATTGAAATGCGTTCATCCAC	LG12	32.903
ref-4883	TGCTAAAAGGCGAGGGAGATGCTGGAGTGTCC	LG12	33.757
ref-67195_31	AAACTTTGTTCGATGTGAATGCCGTATGCTGT	LG12	34.06
ref-33697	CTTGAGGGAGCGAGTTCTCTGCTCAAGGCACA	LG12	34.093
ref-42908	TTGGCGGCCACGACGGAGTTGCAACGACGACC	LG12	34.185
ref-58509	CGTAGATCTACGAGTGCTCTGCAGTAAGTGTA	LG12	34.26
ref-41734_29	CAGGGAGCACCGAGGGATTTGCATCTTTGCAG	LG12	35.213
ref-6081	TGGGTGGTTTCGAAGGTGTTGCTATGTAGTTC	LG12	36.43
ref-35839	CTCATCTGAACGAGCAGCCTGCTACAGTGCAG	LG12	36.752
ref-37582	AACACCTCTACGAACCACATGCCGTCTGAAGC	LG12	36.904
ref-13154	ATACGTGTCCCGATGTCAGTGCACTGCCTTTA	LG12	37.201
ref-56501_6	CACATGAAACCGATGCAGGTGCTCTGAATGCA	LG12	37.553
ref-10363	GTACACTTGTCGAGAGGCGTGCTCATATTTGT	LG12	37.573
ref-49299	TCGAGAGGTCCGATGGGGCTGCAGAACCTGAG	LG12	38.019
ref-14409_31	AAGTGTCATTCGATGCAAGTGCAAAAAGCTTG	LG12	38.397
ref-3553_32	ACAGTATGGTCGAAAGGTGTGCATAAAACACC	LG12	39.029
ref-38524	GTTACGCTCCCGAGGCATTTGCTTACTAAGGC	LG12	39.32
ref-20539_5	TAGTGTTTCTCGAAGTCATTGCTGTTTCCTGG	LG12	40.331
ref-9995_31	AACCCCCACCCGATCCCAGTGCCCACTCCACG	LG12	40.654
ref-38762	GGCTGTTCGCCGAGTGCTGTGCCAAAGCATAT	LG12	40.834
ref-9995_30	AACCCCCACCCGATCCCAGTGCCCACTCCACG	LG12	41.802
ref-53344_2	ATGAAAGACACGAAAGGAATGCTCAGGTCACA	LG12	42.295
ref-24161	TGAATTCATACGATAGCGTTGCAACCTCCTCA	LG12	42.986
ref-39639	TATATGACCCCGACAAAACTGCAAAATATGCA	LG12	43.667
ref-40991	GAGTCACAGACGAAGGTTGTGCTGCTCTGACT	LG12	44.333
ref-18318_31	GAATCTTGGTCGACTGGATTGCTATCTGATGG	LG12	44.749
ref-49112	TCGACTTTTTCGACAGCATTGCTGCAGTAATT	LG12	46.212
ref-25859	GTTTTCTTGCCGAGTAAGTTGCCTGATTTACA	LG12	46.839
ref-16304_1	TGAAGTTGAACGAAGGTCTTGCAGGTTTGGAA	LG12	47.955
ref-55203_16	TACCAGTCAGCGAGGTGTGTGCTCCTACCATC	LG12	48.002
ref-63832_25	AACGTGAACTCGACTCTCATGCAATTGCTGGT	LG12	48.746
ref-44752	CTGACTGTGACGAAACTGCTGCAAACAATTAC	LG12	49.181
ref-6977	TTTTCCACTCCGACCAAAGTGCGCATGTGCTT	LG12	49.804
ref-6199_9	TGTATGCGCGCGATCTATCTGCACGTGATCTG	LG12	49.968
ref-40123_17	TTACCATCTCCGACGCAGGTGCTTTTTAACGT	LG12	50.532
ref-64291_7	GATGGCCTTACGATCGATTTGCGGTGGAAGAG	LG12	51.042
ref-17556_17	CTCAACCTCCCGAACAGCCTGCTCATACTCCC	LG12	51.277
ref-43971	ATTACAAGAACGAACGTGGTGCCAGTTCCGTT	LG12	52.059
ref-32456_16	CTGTGGCAACCGAACGAGATGCGATACAGCGA	LG12	52.741
ref-40629_2	ATAAGGTACTCGAGGCTAGTGCTGTATCGTGT	LG12	52.927
ref-27388_30	CTACAGAACTCGAAGGATCTGCTGCTAACATC	LG12	53.154
ref-1924	AAAATGCATTCGACCGGATTGCTTACTTAGGC	LG12	54.263
ref-59619	AATTATTGGCCGATAACGGTGCATCCCTAGTT	LG12	54.608
ref-11155	TGAGCCCTTCCGAATGGAATGCAGGGTTTGTA	LG12	55.341
ref-33964_1	CAGATCCTACCGAGGTGTTTGCCCCAAGCTAT	LG12	55.846
ref-36459	ATCGGGGTCTCGACCTGACTGCAGTTTGAGGT	LG12	56.65
ref-13670_3	GGAACCCTTGCGAGGGGAATGCTCACAGCCTA	LG12	57.068
ref-62965_31	GAGATGCCTTCGAAATTTCTGCCGAGCAAGCG	LG12	57.512
ref-15708	AATTTGGCTACGAGCCCAATGCTCGTCAGATA	LG12	58.352
ref-5310	CACTGGGAGACGAGGAGAATGCTGGAGACAGG	LG12	58.514
ref-62664	ATGCACAGGACGAATAGGATGCACTAACAGTG	LG12	59.281
ref-28237	AAAATGTAGCCGAGAATCGTGCTTGAGAGTGA	LG12	59.423
ref-27397	GTATGGAACTCGACTATGATGCGGGCACAAAT	LG12	60.496
ref-56224	CCGAAGTGTTCGATGCCTGTGCAGTAACTCGC	LG12	60.796
ref-56243	GCGTTCTTACCGACATCAGTGCTAAACATGGC	LG12	60.892
ref-24181	CACTGAGGGACGACAAATTTGCTGCCTAGAAC	LG12	60.918
ref-64793	AAGTACCAAACGAGATTGGTGCCGTAGCACCT	LG12	60.925
ref-12512	CCATCCAACTCGATAGCCATGCGATGTGTGCC	LG12	61.139
ref-12830	ATGAACAAAACGAACATGATGCACGAGCCACA	LG12	61.469
ref-67275_10	GTATAAATACCGAAGCGGATGCAATCGCACTC	LG12	62.486
ref-67275_17	GTATAAATACCGAAGCGGATGCAATCGCACTC	LG12	62.492
ref-14989	TGCAATAAAGCGACTAGTTTGCTGGTATGTAT	LG12	62.842
ref-5338_17	GATGTGCTCCCGAGACAACTGCTACTAAGCCC	LG12	63.205
ref-6908_3	TATAGGTGCCCGACTCCCATGCCCGCGGACCC	LG12	63.72
ref-58906_24	AAGTTTCAGTCGATGGATATGCATTCTGGCTT	LG12	64.345
ref-58906_32	AAGTTTCAGTCGATGGATATGCATTCTGGCTT	LG12	64.345
ref-2431_30	GTGCACATCACGATATCGATGCTAAAAATGAT	LG12	65.415
ref-19951_15	TTTTGTCGCGCGATGAGTTTGCAAGCCAATTC	LG12	65.804
ref-39326_27	CACCTAGACACGACGACAATGCAGCTCTGAAG	LG12	66.66
ref-39326_15	CACCTAGACACGACGACAATGCAGCTCTGAAG	LG12	66.66
ref-54379_30	GGTGGTGAATCGAGTAGAGTGCATCGAGCCCT	LG12	67.091
ref-15141_8	CCCAAGCCTTCGAAGACTTTGCCGCTGCTGTT	LG12	67.79
ref-35223	CAGGCTTCCACGAGCCCGCTGCTCCAGGCTTC	LG12	68.148
ref-43290_18	TGGCCTGGGCCGACATTGTTGCACACAGATGA	LG12	68.233
ref-60333	GGGCACAGGGCGAAGAAGTTGCACAGTCCTGA	LG12	68.547
ref-62500	TCAGCAATGTCGACATCTTTGCAGCCAACACT	LG12	68.84
ref-53218_30	TTGCGTTGTCCGAGCCTGATGCCGAGTTGACG	LG12	69.236
ref-49425	AGTTTATACTCGAGTGTTGTGCAACAGTTGAT	LG12	69.575
ref-53218_9	TTGCGTTGTCCGAGCCTGATGCCGAGTTGACG	LG12	69.868
ref-39821	AAAAAGCAGCCGAGTGTCATGCGCACACCTGT	LG12	70.064
ref-2142_5	TGCCCGAGGACGAGGTCTCTGCATACATTGAG	LG12	70.198
ref-53997_5	TTGAGCAGTACGACAGTGTTGCCAAGTCCGCG	LG12	70.906
ref-56847	AAGGTAATGGCGAAAGACGTGCATCACAAACC	LG12	71.175
ref-6465_9	AACGAGTCAGCGACATGCATGCTCTCTCAGTC	LG12	71.818
ref-26937_9	GGAACAGCCGCGATGTGACTGCAGGTACACAC	LG12	71.931
ref-50935_27	TAGTAATCGCCGATACCGATGCCTATTCATTT	LG12	72.322
ref-67339_7	TTTCACGTCCCGACTGTCATGCCGGGATTTAT	LG12	72.645
ref-59384	TCCTGCAGTGCGAATGACGTGCTGCAAATTGA	LG12	73.269
ref-21789	GAGGGTAACGCGAGTATGATGCAATTGACAGG	LG12	73.354
ref-21773	AACAGGTCAGCGATGTGGATGCTAGGGCTGTG	LG12	73.721
ref-35120	ACTAACGTTCCGAGGCCTATGCATCAGACGCT	LG12	74.381
ref-65842_29	TAATGCAATCCGACTTCGTTGCAACAACGCAT	LG12	75.013
ref-39078_14	AGGCACAGGACGATGAAGTTGCACAGTCCTGA	LG12	76.396
ref-31659_18	GGCTCAGGGACGATCACCGTGCTGCTGTCCGC	LG12	77.217
ref-66852_29	TTAAATGACTCGATGGCCTTGCTCCTTGCTAT	LG12	77.831
ref-65069_10	TTCTTGCGCACGATCCCAGTGCTCTCAGACAG	LG12	78.207
ref-15169_19	TGGACACTTGCGAATAAAGTGCCAGTGCCACT	LG12	78.939
ref-39853_2	AAGAGGGTGACGAGACAGATGCAGAGGTGGCT	LG12	79.911
ref-28002_14	CCGCCGCCCACGAGCAGCCTGCAGTTCTCTCA	LG12	81.033
ref-55843	AAAAACTCTCCGAAACCTGTGCCGAAACCAGA	LG12	82.681
ref-20669_31	CTGTATTCGCCGACAAATCTGCAACAACTGCG	LG12	83.501
ref-36484	TCAAGAGTGTCGAAAATAGTGCCAACGGCGTG	LG12	88.456
ref-54708	AAAGGGTGTACGATGTAACTGCTGTAACTGCT	LG12	89.241
ref-65631	ACCCTAGCTGCGATTGACATGCTACTTGACGT	LG12	89.96
ref-38292	GCTTTCACCCCGATCGCTCTGCTACCGGGAGT	LG12	90.014
ref-19479	GTTGCTTTTTCGAATGCAGTGCTCTCAGATGG	LG12	90.145
ref-13512	GCTGACCGGCCGATTCATATGCAAGAGGGATA	LG12	90.881
ref-51960	TTTGCATTCGCGAACGTTTTGCAAATGAAAGT	LG13	0
ref-23694	TGTACACCAACGACTACAGTGCTTTCTCAGAT	LG13	1.961
ref-11375	AAGGATTGCCCGAATAACTTGCAGATCATCTA	LG13	3.842
ref-40996	AATTTTGAGACGAAACTTATGCTGTGTGCTGG	LG13	5.125
ref-68242	AGTTATTCCGCGAAACACATGCATGCCGAACC	LG13	5.376
ref-9535	AAGTGAAACACGACCACAGTGCACAACTGAAA	LG13	5.855
ref-34467	TCCAGTCGGTCGAACACAGTGCTGATCTGATT	LG13	5.894
ref-18943	CCTTTAAACACGATGCTGCTGCCGCTGCTGCA	LG13	6.433
ref-28588	AAACTCTGATCGACATGATTGCCTACTGAATG	LG13	7.321
ref-61297	ACTGTGCATGCGATCTGACTGCTCGTAGATGT	LG13	7.802
ref-12741	GTACACGGCACGACTGTCCTGCACACAAACGC	LG13	7.896
ref-49136	TCTTGGTCCACGACCACACTGCAAAAAAATGT	LG13	8.977
ref-69003	CTGCGCAATGCGATTGGTTTGCTGGTTTTTTT	LG13	9.326
ref-14359	ACAGTCTGTTCGAAACCTATGCTCTCGAGCCA	LG13	10.233
ref-22881	GCATTTCCACCGATCGATCTGCTCCCGGCAGT	LG13	10.56
ref-29080	CTCTGACTATCGAAGCTGCTGCCATTTTGTTT	LG13	11.201
ref-28201	GACCTGGCAACGATCCCATTGCATTGTGGGTC	LG13	12.221
ref-30806	TGAGCAAAGACGATCCTGATGCCACAGGCATT	LG13	12.646
ref-10959	ATGAAGAAAACGAAGCTGCTGCTGCACTGAGA	LG13	12.979
ref-68374	ATAATGGACACGAGTCTCTTGCCTCCTCATGT	LG13	13.638
ref-23038_25	AAATGGAGATCGACACTGGTGCAGCTGTGTCG	LG13	14.136
ref-20020_27	GATGTTAAGGCGATAGGGTTGCGTTAAATGTG	LG13	15.052
ref-68427_10	TGTCTGGTAGCGATCAAGCTGCTCTTGGATCT	LG13	15.949
ref-46125_7	TCTTCAGTCGCGACTACACTGCTGTGGTGTTC	LG13	15.965
ref-12582_4	CAGTATAGCCCGAACCTTGTGCCGTCATTTTA	LG13	17.072
ref-4746_14	TCATTCTCCTCGACCTATCTGCTGCCTTTGAC	LG13	17.121
ref-35054_2	TTGTGCTTGCCGACACGCTTGCTTAGCGGCCC	LG13	17.725
ref-38958_5	TCGTATAACACGACGGTTCTGCGGCTCTCCGG	LG13	17.981
ref-53825_17	TACATTGAAGCGAGTGTGATGCACTATTGGCT	LG13	18.274
ref-16127_8	AACTTCAGCACGACTCTACTGCTGCCTCACAA	LG13	18.542
ref-70346_7	AAATACGAAACGAAAGTAATGCCGGCAGACCC	LG13	19.085
ref-35054_16	TTGTGCTTGCCGACACGCTTGCTTAGCGGCCC	LG13	19.203
ref-18573_31	AAACTTAATGCGATGCACGTGCCTCAGATGTG	LG13	19.262
ref-18573_19	AAACTTAATGCGATGCACGTGCCTCAGATGTG	LG13	19.262
ref-13700_8	TGTGGCTCCTCGATCCTAATGCAGGTGTTTTA	LG13	19.667
ref-2372_18	ACAGGTTATCCGATGCTCCTGCCTCACAAACA	LG13	20.058
ref-68007_18	ATGCATCCAACGATAGCTGTGCTGCCGTCCTG	LG13	20.175
ref-64467_4	GTGGGAGATTCGAGGCCGGTGCAACGAGCAGC	LG13	20.571
ref-33148_6	ACTAAACTATCGAAAGAGATGCTTCCAGAGGT	LG13	20.663
ref-33148_8	ACTAAACTATCGAAAGAGATGCTTCCAGAGGT	LG13	20.912
ref-70262_25	GGTATCAGGACGAAATCCTTGCACTCACTGTC	LG13	22.208
ref-16376	GCAACAACTGCGAGCTTAGTGCCATGACGTGT	LG13	22.474
ref-16662	TCCGTTTATCCGAATATGTTGCTTGTCCCCGT	LG13	22.902
ref-17677	GAGATAATGACGACATCACTGCATCACTGCAT	LG13	23.111
ref-41184	ACACTAGATTCGACCAGACTGCAAGACCACAC	LG13	23.442
ref-53183	CTGATAGCCTCGATGGCAGTGCTTCTAGATAT	LG13	23.868
ref-19549	CATCAACGACCGATCGGTCTGCACAGCGCCGT	LG13	24.316
ref-10725	ATCACGAACACGAGTCCAGTGCTGATCAGCAG	LG13	24.439
ref-18015	GCTGGAGTCCCGATGAAACTGCCGGTGAAGCC	LG13	24.978
ref-6233	CCCCCACTTACGACACCCCTGCTTTGGACACA	LG13	25.064
ref-19238	CCAATGCGCACGACTTATGTGCTCACACTATG	LG13	25.365
ref-47166	AGCAGATCTCCGAACGGTGTGCAGCACATTCT	LG13	25.486
ref-29899	CCACGGAAACCGAGGGTAATGCGGGTATGACG	LG13	26.09
ref-184	AGGAAGGTAACGAGTCACATGCGAATCCATTG	LG13	26.373
ref-7623	AATCCCTTTACGAGCACTTTGCAGGAATAACT	LG13	26.864
ref-65507	TGCAGAGGAGCGAGAGGTTTGCAGTCGCTTAA	LG13	26.962
ref-36302	GAGAGAAATTCGACCCCGCTGCTGTGTTGTAC	LG13	27.015
ref-9820	ACATAAAGGACGAATGCTTTGCAACAGGCGCG	LG13	27.157
ref-36508	AATTCGATTACGATCAGCATGCCAATGATTTG	LG13	27.271
ref-30270	GTACTCCTCACGAGGTTGCTGCCCTTGACCTG	LG13	27.477
ref-18483	GTAACTAAGACGAGCCATATGCAGCAGCTGCT	LG13	27.485
ref-30951	TTATCTGTTCCGATTGCCGTGCGTGTCTACAC	LG13	27.526
ref-45467	ATGACATCTACGACACGTTTGCAGCGGATGAT	LG13	27.554
ref-54963	AAAAACGAGGCGATCCATCTGCTACAGGGACA	LG13	27.971
ref-68033	GAACTTGGGGCGAGGCCCTTGCCGTTTTGGAA	LG13	28.008
ref-25595_27	AAATGACAGGCGAACAGGATGCAACACACTTA	LG13	28.214
ref-17452	GTTTCCATGTCGAGGGTAATGCAGGTATGACG	LG13	28.481
ref-6654	CTTCTAAGGACGACCACTCTGCCTCAGTCCCC	LG13	28.913
ref-37638_5	CCTACATCACCGACATGATTGCATTTCCTGCT	LG13	29.104
ref-56478	TCTGGTTGCGCGACATCTGTGCAGTGGGGCTG	LG13	29.504
ref-248	AAATATATAACGACATTGCTGCGCACAGGATC	LG13	30.393
ref-56509	AAAAGTCATTCGATGTCAATGCACATTTACGG	LG13	30.418
ref-45960	ACAGGTTATCCGATGCTATTGCCTTACAAACA	LG13	31.39
ref-20886	GGATAGTATGCGAATTGGATGCACCAATAGTT	LG13	31.796
ref-19797	ACCTGGAAATCGAGGGTAATGCAGGTATGATG	LG13	32.709
ref-39629_29	CCGTGAGATACGAGACCGGTGCAACGCGCAGC	LG13	34.303
ref-42653_25	GCCAGATGAACGACTCGTTTGCAAACTAGCTT	LG13	35.125
ref-42653_23	GCCAGATGAACGACTCGTTTGCAAACTAGCTT	LG13	35.125
ref-11529_9	CTTGTACACTCGAAACTTGTGCAACTTTTGCT	LG13	35.304
ref-6526_1	CATTTGTTGTCGACATTGGTGCTACTGTTGAG	LG13	36.139
ref-52	CACACACACCCGAAGCGTGTGCACAAGCCACC	LG13	36.971
ref-48460_25	CTGCCACCCACGAGCAGCCTGCAGTTCTCTCC	LG13	37.055
ref-4022_24	CATCAGTTGTCGACCTTGGTGCTACACTTGAG	LG13	37.312
ref-64125_27	CATCAGTTGTCGACATTGGTGCTACAATTAAG	LG13	38.047
ref-63461	TTTCATATCTCGAAGACAATGCCCACGCCTTT	LG13	39.151
ref-53929_3	ACACCTCCTCCGATTCCCATGCTGTGAGGATT	LG13	39.739
ref-20070_23	AAGCCAAACACGAACCAACTGCTTACCACGAG	LG13	40.583
ref-38123	TATTTACAGACGAGGGAGATGCAGAAATGAGT	LG13	43.241
ref-61899	ACGCCGATGCCGATGCCGATGCCGAGTCTGAG	LG13	43.871
ref-46341	CAGTCCAAAGCGACTCTCATGCACACTACACC	LG13	44.635
ref-29838	ATCTTGCATTCGAGTTGGATGCCTGATGTTTG	LG13	46.821
ref-28513_25	CATTTCATTGCGAGTGCAGTGCGCTTACAGAG	LG13	48.135
ref-740_23	ACCATGAGCACGATTGGTCTGCGCAAGTAAAT	LG13	48.391
ref-51459	ACACCATCGCCGATCCGCATGCTTTAAATGTT	LG13	48.64
ref-34069	AGCCTCGTCACGACATGGCTGCCACGCCAGAC	LG13	48.925
ref-20142	TCCACCCCTACGACTCCATTGCGCCCTACCTT	LG13	50.035
ref-4294_4	TAGCGCTTACCGATCGACATGCAACCAGTTGA	LG13	50.06
ref-52323_8	TGGAGGATGACGAGGAACATGCAGAAGAAAAC	LG13	50.694
ref-2268	TCGTCAAAGACGACCCAGGTGCGACTTGAACC	LG13	50.975
ref-50395_23	GTGGCGAACTCGATATTCATGCCAGAAACAAG	LG13	51.855
ref-9228	TGTGTGAACTCGACTTCAGTGCTGAAACTCGC	LG13	52.542
ref-28717_27	CCACTCATTGCGAACTGCATGCAAATTGTGAT	LG13	52.743
ref-29291	GAGGCGGAGTCGAAGTATCTGCAACTGGACAC	LG13	53.064
ref-26174	GCATCAAGACCGAACGCAATGCTCACAGCCAG	LG13	53.338
ref-32108	TGAATGACATCGACTCAGGTGCACACCAACCA	LG13	53.704
ref-7131_28	AAAAAACCTGCGAATAACTTGCTCAGATGCAC	LG13	53.859
ref-66423	AACTGATGAACGAGTCAACTGCTATAACCAGA	LG13	54.279
ref-66724	ACCCAAGCATCGATGTTGATGCATTTGCTTTT	LG13	54.632
ref-19032	TTACCAAATCCGATCGCTTTGCTTCAGAAGGC	LG13	55.734
ref-62521_18	CTGGGACAGCCGATAAATGTGCAGTGATTTTC	LG13	56.457
ref-16766_32	AGGAACCCAACGACCTCATTGCAACATATAGC	LG13	56.625
ref-66459_29	ACGTTCCAAACGATGAATATGCATAAGGCCTT	LG13	57.262
ref-55783_19	GGGTGGAAGACGATTTGCATGCGTTTGAAAAG	LG13	58.363
ref-63288	ACAGTTACAACGAATGGGGTGCAAAAGCACAA	LG13	58.882
ref-12060_28	TGCCTGATAGCGAAGCAGGTGCCTCATCAACA	LG13	58.908
ref-14120_23	GCTTGAACCCCGACATTGCTGCTCGCAGCTAT	LG13	58.959
ref-30264_17	AGGCGAGACGCGACCAGCGTGCCGATGTGGTC	LG13	59.687
ref-62560_32	TAGCATTGCTCGAGGATCTTGCTGGAGAGAGC	LG13	59.702
ref-69137_16	ACATAATTTGCGAGTGACTTGCTCGCACTGCC	LG13	60.784
ref-65635_5	ACTGTCAGGACGAGCCTAATGCAAAATGGAAA	LG13	61.289
ref-37575_17	CTCTTCAACTCGAGACGTTTGCAAAAAGCACA	LG13	61.899
ref-25975_25	TTTAAGGAATCGAGACCTCTGCAGGGCTGCTG	LG13	62.042
ref-63727_4	ACACATTCACCGACCGCAATGCAAGATCATTC	LG13	62.303
ref-2450_3	TGTGCGGAGACGAACAGTTTGCTTTGTCTTTA	LG13	62.863
ref-70105_29	TCCAAGGGTCCGAATGTTCTGCTTAGCAAACA	LG13	63.703
ref-70105_2	TCCAAGGGTCCGAATGTTCTGCTTAGCAAACA	LG13	63.941
ref-65782_3	GAACCTCACACGAAGTAGCTGCTTCTCAACCA	LG13	64.567
ref-33467	GCCAGGTCCTCGATATTTGTGCTACAGTCCTT	LG13	65.398
ref-49832_2	TGTTGCACAACGAATCTACTGCCATGGTCTTG	LG13	65.979
ref-69047_1	ATCCCCAACACGAGGAAAGTGCCACATAGCAT	LG13	67.329
ref-3688_9	GGGCAGCTCTCGAGGGTGCTGCTGGTGTTCTC	LG13	67.875
ref-7269	TGAGGGATTTCGAAGCATATGCGATAGGTTTG	LG13	68.07
ref-26629_6	GTTCGTTCAACGAAGCAAGTGCCTGTATTTAT	LG13	68.827
ref-36851_29	ACATTCGTTGCGAATGCCTTGCACTTGCGAAG	LG13	70.371
ref-14428_17	TGAGTGGATACGATGATGTTGCTAGGTGGTTG	LG13	71.011
ref-14428_16	TGAGTGGATACGATGATGTTGCTAGGTGGTTG	LG13	71.243
ref-45613_25	CGCAGTCAAGCGAAGTTAATGCAGAGACGGGA	LG13	71.807
ref-62352_29	CTTTCTATTCCGATCGTCATGCTTGGCACAGG	LG13	72.288
ref-49188_16	ATAAGTGAACCGAGTGGCCTGCCTCTAATCAC	LG13	72.719
ref-19992_18	CCAACGTTGTCGAGGCAGTTGCGAAAGGTAGT	LG13	72.726
ref-53188_16	TATTTTTGTACGAGCGCTTTGCTTCGGTCAAG	LG13	74.426
ref-35902_29	ATCTGCAGAACGATGAGGTTGCTTTCCGTAAG	LG13	75.52
ref-19794_25	AGCCTGTCGCCGATATATCTGCATTGGTGTAT	LG13	76.522
ref-35033_14	TAACATGAGACGACGACGTTGCCACGTTTCGA	LG13	77.742
ref-4994	CCAATGAGGACGACGAGCATGCAGATGGGCCA	LG13	78.133
ref-33819	TTTTCAGCCACGAGTGAAATGCAGGCGGCGGT	LG13	78.99
ref-21215_15	GGATCCCTCCCGAATGCTTTGCTCCACACTCA	LG13	79.289
ref-1834_23	GGTTTTGTGCCGATATTAATGCCAGTGGAAAT	LG13	81.789
ref-26918	CTGAGGTGTGCGAGGGATGTGCGCCATTAGTT	LG13	83.235
ref-43832	CCTTGTGTTGCGAAAACTGTGCTGAAAGTTGC	LG13	84.821
ref-14501	GCACTGTACACGAAGCGCGTGCCCTTGCCCTT	LG13	97.681
ref-53367	GTGAGAGATTCGAGGCCGGTGCAACGCGCGTG	LG14	0
ref-44771_14	ATTTGGTTTGCGACTGCAGTGCGCTTGCAGAG	LG14	6.064
ref-35_6	CCATCTGGAGCGAGCCGCATGCGGAACATGTG	LG14	6.742
ref-16055	ACAAACCCACCGATTAGGCTGCGATCAGGTTA	LG14	7.251
ref-56081_14	AAGAGAGATACGAGACCGGTGCCAAGCGCAGG	LG14	8.396
ref-21308_25	GTTTACAAGCCGATGACGCTGCAAGAGGGAAA	LG14	8.944
ref-18862_24	GTGTGCAGGTCGACGGCTGTGCGGTCTGAAGT	LG14	9.763
ref-5726_3	GTCGTGTGGGCGAGCGGTTTGCTGATGTCAAC	LG14	10.234
ref-32655_32	ATCGGGGTCTCGATCTGACTGCAGTTCGTCAT	LG14	10.452
ref-27097_24	TGAAGTCTGACGACAAGACTGCCGGCAACACT	LG14	10.478
ref-40513_24	CAGGTCACAGCGACACCCATGCACGGATGCTC	LG14	10.657
ref-38777_2	ATCTGACAAGCGATCTGCATGCATCATTCACG	LG14	11.039
ref-21165_31	CCTTTAATGCCGACAGTGTTGCCAAGTCCGCG	LG14	11.412
ref-59752_15	AAGCATGGGGCGACAGCCATGCAAACCGACTT	LG14	11.992
ref-59752_10	AAGCATGGGGCGACAGCCATGCAAACCGACTT	LG14	11.992
ref-37303_2	CCATTGTGGTCGAGTCGAGTGCTTGGGCTGAA	LG14	13.158
ref-4142	GGCTGCTGTGCGACACTGTTGCACACTGCAGT	LG14	13.55
ref-53684_2	AGAGCAGAAACGATGCAGATGCTCACTGTATG	LG14	14.684
ref-19148_23	TCCTTAACAGCGACCCACCTGCAGTTGCACCT	LG14	16.975
ref-19148_29	TCCTTAACAGCGACCCACCTGCAGTTGCACCT	LG14	16.975
ref-43540_18	TCAGTATAAACGAATGCCATGCTCAGGGCATG	LG14	17.629
ref-29804_24	AGTTCAAGTACGACCTCCATGCTGCCATCAAG	LG14	18.87
ref-11755_16	GGCTTCGAGCCGAACAGGATGCGGAGAGAAAT	LG14	19.982
ref-69079	TATTAGAAAACGATGCAACTGCTTGCACTCAT	LG14	24.202
ref-25128	GACTGGCTCACGATAACCATGCATATGGTACC	LG14	25.586
ref-51372	CTTGCCTGTCCGACTCCCCTGCTTGTCCCAAT	LG14	26.357
ref-59053	TCCTGTTTTGCGAGGCCAGTGCTAATGCCACC	LG14	26.776
ref-30356	AAAACTCATCCGATGCTGCTGCCGTGTTGACA	LG14	27.539
ref-6510	CAGAAAATCTCGAATCCCTTGCACAACCGTTA	LG14	28.446
ref-70144_6	TCCTGATGGACGATACTCTTGCTGTGCATGTA	LG14	30.307
ref-17180	AAAACGCATTCGACTAGACTGCTGTAGTGTAG	LG14	31.952
ref-9192_19	TTCGTCTGAGCGACCTCAATGCCTGACATGCT	LG14	32.365
ref-16371_6	CTCGACGTCTCGACGGAGTTGCTGAGCTTCAA	LG14	33.403
ref-21420	TCCTCCAGGTCGACCCGGTTGCTTGCGTGGAC	LG14	34.168
ref-39776	CTCAGCATGCCGAAAAGCTTGCTAAGAGAAAC	LG14	34.586
ref-54624	ATGATGTCACCGACACAGCTGCTGAGCTGAAG	LG14	37.505
ref-19603	AACTCACAGACGATTCTGTTGCTTTGAACGTG	LG14	37.738
ref-35387	CCTCTGGGGTCGACGAATATGCTGGCGCATTC	LG14	38.025
ref-26041_28	ATGTGAAAGACGAGACCAATGCACAGGTTTAT	LG14	40.868
ref-68989	CAGTTTGAACCGATGACCGTGCAATTACACTG	LG14	41.444
ref-60909	AACACTGCTGCGAGGGTGTTGCTACATCTGCT	LG14	42.22
ref-35194	GCTGCTGTCTCGACCCGTATGCTTGGATTATT	LG14	42.23
ref-26155	GAGCTAGGGACGAAGGCTTTGCTGACGGCCCG	LG14	42.309
ref-46684	TGAGTTCACTCGAGCCGGATGCTTTCCTGTCC	LG14	43.267
ref-4538_9	AGTCCAAAGACGATTTTTGTGCATCCGATTTA	LG14	45.157
ref-55932_32	CAGACTGTGTCGAGACACATGCAAACACTTGC	LG14	45.561
ref-48962_26	CTGCACAGACCGATCACAGTGCATGCCGGTTA	LG14	46.468
ref-55729_23	AGCTGGCTGACGAGAGCCGTGCACTCTCCAAA	LG14	46.796
ref-27898_25	GGTATCGGGCCGATACCGGTGCATTCCTTATA	LG14	47.911
ref-15739_23	GGGCAAAAATCGAACCCATTGCCGTACCACTA	LG14	48.529
ref-13517_24	TGAAGCAGTGCGACAGCTATGCCAACCTGGAT	LG14	50.001
ref-52534	TGGCTTAATACGATTGGATTGCATGGTCTATC	LG14	51.045
ref-48478	ACACAATAGCCGACCGTGTTGCAGAGCACTCG	LG14	51.633
ref-60136	TAATAGAGGGCGAATCATCTGCTAACATCACC	LG14	51.788
ref-24503	TGAAGCATTGCGAATTCCATGCTCACTGTGAC	LG14	52.328
ref-6890_2	CAATAAAGAGCGAGGCATATGCTGGCAGATGA	LG14	53
ref-6890_31	CAATAAAGAGCGAGGCATATGCTGGCAGATGA	LG14	53
ref-59378	GTGGAGATTACGACTGCACTGCCTGGAATAGT	LG14	53.236
ref-22732_30	CCTTTTCTGGCGAAGTTCATGCTGCTAAATCT	LG14	54.654
ref-65726	ATAGTGCAAGCGATGCACATGCACCCGACCAG	LG14	54.728
ref-25282	AGGACCATCTCGAAACTGTTGCAAACCTGTCG	LG14	55.479
ref-25030_30	GAATTTCAAACGACGTTTTTGCACCCTTTTGT	LG14	55.748
ref-18105	ATTCCTTTTTCGAATTGCCTGCAAAAACCACC	LG14	56.295
ref-8477_14	TTTCACCTTGCGAAAGATATGCTGGCTGAAGC	LG14	57.677
ref-33777	GGATTGAAAGCGACATCTGTGCAAGTTGTATT	LG14	57.801
ref-67567	GTCGAGACCCCGATGAGCATGCAGATGAGCTT	LG14	59.193
ref-18005_8	GGACACATGCCGATAGACATGCTAATATATGC	LG14	60.737
ref-29626_32	CGCCAAAAACCGACTATTTTGCAGGTACGTTC	LG14	61.991
ref-579_26	TTGGACACAGCGATGGGTTTGCAACGGTCGTT	LG14	63.434
ref-67574_29	GATTTTGCTTCGACTGGTTTGCTTTAAGCGTT	LG14	64.26
ref-29644	AACGGAGCTGCGATCATATTGCGCTGGAGACC	LG14	64.573
ref-22941_32	AGGAGAGTCACGACCGCAATGCCAACATGGAT	LG14	65.621
ref-365	TTCACTGTGACGAATCTGTTGCCGTCTAACAT	LG14	66.932
ref-35516	TCCCAGAGCCCGAGCCCATTGCGGAGTCTGTT	LG14	67.473
ref-10906_17	AGTCGTCACTCGAGATGTCTGCGGTTACGCTG	LG14	68.771
ref-34571_27	TTGTCATTTACGATGGCACTGCTGTTAGCTCC	LG14	69.722
ref-5126_32	ACAATGTACACGATTGACATGCCAAGCAAACT	LG14	71.342
ref-21088_2	TAATTTGCGACGAGATAATTGCTGCCGGCAAC	LG14	71.929
ref-21088_1	TAATTTGCGACGAGATAATTGCTGCCGGCAAC	LG14	72.356
ref-33036_1	ATTCCCCTGACGAAGGACCTGCTTTCTCAGGA	LG14	73.136
ref-22399_16	GCTTTTATGGCGATGTGGTTGCAGTCTATGGC	LG14	73.881
ref-42146_24	GGTTCTGTTACGACCACGTTGCATGTCCAGGT	LG14	74.585
ref-69203_16	CTGGTCACAACGATATGGCTGCATACAGGAAG	LG14	75.439
ref-18177_32	TTAAAACAGTCGATGTGGCTGCCGTGGTTCAG	LG14	75.737
ref-1850_23	CCGCTGCTCTCGAGGCGTGTGCCGCGCTCATC	LG14	77.131
ref-57328	ACGCAAACTCCGAATGTTATGCAAATTATTGC	LG14	77.137
ref-24034_23	GACAGAGATACGAGCCACGTGCATCATCTTAA	LG14	78.61
ref-51948_16	GTCAACTGTCCGAAACGCGTGCTAATGTGGAT	LG14	80.517
ref-4030_1	CGGAGAATAACGACAGCAGTGCTTTGGGCTTC	LG14	81.513
ref-45	CACAGCCACACGAGTCCCATGCAGTGTTTCCA	LG14	81.578
ref-32159_30	CAGAATGTTACGAGGGGCATGCTGATCTTTTT	LG14	82.338
ref-56851_4	GTGTACCCATCGAAGCTTGTGCTCAGAAAGCT	LG14	83.147
ref-56851_17	GTGTACCCATCGAAGCTTGTGCTCAGAAAGCT	LG14	84.021
ref-3685	CCTGCTCTTGCGATGTCCTTGCGATGGAGGCT	LG14	85.568
ref-27965	AGCGAGGAGACGATCTTCGTGCATGAAGAAGA	LG14	89.481
ref-11455_1	AGGAGAAACACGAGTCACATGCTTTAACTGCA	LG15	0
ref-11455_2	AGGAGAAACACGAGTCACATGCTTTAACTGCA	LG15	0
ref-27867_30	AGTTTCAGCGCGACGTGTGTGCTAGAGGGTGC	LG15	4.363
ref-51348_16	TCCAGCAGGCCGATGCCACTGCCTGTATGAAT	LG15	10.164
ref-65787_28	GATCTGTGTGCGATCTTTATGCAGATTTGTGT	LG15	11.472
ref-9097	ACCTTTGGGACGATGGGGGTGCAGAACGAGGA	LG15	13.799
ref-20504	AAGTTTATGCCGAGCGTTGTGCAACAGCTGAA	LG15	13.985
ref-5856	AATGCTATTGCGAACGGACTGCAGGGGGCCCA	LG15	14.8
ref-41500	TAATACCATCCGAGTCGCATGCCAAAATACTT	LG15	15.795
ref-46303	ACAAACTCAGCGACTGGGTTGCTTTAACCCGA	LG15	17.417
ref-52765_4	TTATAGAGCCCGACTCCCATGCCGTGGACCCG	LG15	18.709
ref-5720_32	GCCAGGAAAACGAGCTGCATGCTTATCTCACT	LG15	19.182
ref-62503_28	AAAGGTAACTCGAACCATCTGCTCTGACTGAC	LG15	20.032
ref-28516_3	ACGAGGTCGCCGAAGGTCATGCAGGCTGACTG	LG15	20.948
ref-51510_31	TGATTGGCAGCGACATGACTGCAAGATAAGAT	LG15	21.669
ref-34394_27	CGTCACCTTACGAAGTGTGTGCAAACGCATCA	LG15	22.205
ref-36669_6	CGAAACGCTGCGATGCGTCTGCTGATGTCTTG	LG15	23.688
ref-8593_30	AGCTCCGTCGCGACACGCATGCAGAGTGTAAA	LG15	23.97
ref-8593_27	AGCTCCGTCGCGACACGCATGCAGAGTGTAAA	LG15	23.97
ref-40482_19	CCTAGTCTAACGATCCCAATGCTCCAAATAGC	LG15	24.869
ref-27214_28	ATTCAAAACTCGAGCAGCATGCTAATGTGACC	LG15	25.805
ref-17156_15	CTGCAGGAAACGAAAGCCATGCAGAGCTCCGA	LG15	26.45
ref-17156_23	CTGCAGGAAACGAAAGCCATGCAGAGCTCCGA	LG15	26.45
ref-10571_17	AGAACGTTTGCGAGGTGTGTGCTGGTCCAAAC	LG15	27.635
ref-30132_23	CTTGACAAATCGACTCATTTGCCGAGTAGGTG	LG15	28.37
ref-10571_28	AGAACGTTTGCGAGGTGTGTGCTGGTCCAAAC	LG15	29.377
ref-43111	GTTTCAATGACGAGATCACTGCATTCACTCCA	LG15	29.959
ref-28298	AGGTAGCATGCGACCATCCTGCCAAATATCAT	LG15	30.415
ref-38387	GAATCGCATTCGAAGCCATTGCTCAGCAACCA	LG15	30.457
ref-49984_8	TCACGTCCGTCGATCTGTCTGCTTGTGAGAGC	LG15	33.554
ref-5935	TTGTAATGGCCGACCATGGTGCTCCTATCTGG	LG15	33.748
ref-11393	AAAACCAGCCCGACGCTTATGCAGGACGGCCA	LG15	35.804
ref-12302	CCCTCTCTTCCGACAGCGCTGCGCGCATTAGT	LG15	36.089
ref-56268_30	TTAGTGGCAACGATGCCACTGCTCTCAAAAGT	LG15	39.723
ref-57330_19	TGCAATTAGGCGACTACTGTGCTCATTTACAC	LG15	41.109
ref-21796	TACTTTTGACCGATCGTTTTGCTAAACAAGAC	LG15	42.725
ref-33673_9	TTTGCATGTACGACTCTGCTGCGCACTTGTTC	LG15	44.827
ref-54783_15	CTCTGCTGCTCGAAAGCAGTGCACAGGATATT	LG15	46.378
ref-57809_25	AACTGCAATGCGAAGCAGGTGCATTTATGCAG	LG15	48.825
ref-55549_2	AGCAACCATCCGATTTCATTGCCATACATCAA	LG15	50.383
ref-8044	GATTTCTACCCGAGTCCTATGCCAATTCTTTT	LG15	52.229
ref-38121	TATGCTTGAACGATCTCACTGCACAAAACTGG	LG15	53.659
ref-15775_9	GGTGTGGCTACGATACCCCTGCAGTAAGTAGT	LG15	53.79
ref-2461	AACCAGGGGACGAGGGACCTGCAGGCAAAAGA	LG15	54.747
ref-56297_28	CTGTTTGTTCCGATATGGTTGCAAGGAAAAAC	LG15	57.273
ref-68474	ATTCTGATGACGAAATTTGTGCCACGCACACT	LG15	57.737
ref-5488	GCTGAAACATCGATGTAGATGCCACTGTGTCA	LG15	58.317
ref-39758_16	AAATCCGAAACGATCTCACTGCCAACGTCACA	LG15	59.759
ref-39758_15	AAATCCGAAACGATCTCACTGCCAACGTCACA	LG15	59.759
ref-46258_5	CAGCGTAGGACGAGTGACATGCCAAAGTTGAA	LG15	60.582
ref-64628_23	GGCATTGACTCGACTTATATGCCGGTCTATGT	LG15	60.815
ref-69533_6	TGTAACGGGTCGAGGTCTCTGCTGTTTCTTTA	LG15	62.178
ref-69533_28	TGTAACGGGTCGAGGTCTCTGCTGTTTCTTTA	LG15	62.178
ref-20753_23	GACGACTCGTCGATATTGTTGCGTGAAGCTGA	LG15	62.208
ref-47643_16	CGCTGCCCTGCGACTTGGGTGCAAATGATTTG	LG15	64.26
ref-47643_31	CGCTGCCCTGCGACTTGGGTGCAAATGATTTG	LG15	64.26
ref-63656_2	CAAAGTGCGTCGATGGGCGTGCTCTTGCTCTC	LG15	64.619
ref-33556_14	CAAGCTGATGCGATGGACATGCCATCGATTTC	LG15	64.898
ref-45071_1	GGGGAGGGGCCGAGTCTGATGCGCTCCGAGGC	LG15	65.933
ref-46153	CCCAGTTCGACGATGGATTTGCAGATCACAGG	LG15	67.448
ref-6952	TCCTCCTGTTCGACACCAGTGCTCATGTTCTC	LG15	67.922
ref-64435	ACACAGAGCCCGAGCCTGCTGCGATGTCAGCA	LG15	67.948
ref-39398	ACAAACCACACGAACAGCCTGCTTCCAGCCCT	LG15	68.928
ref-44705	CACATGAACCCGAGGGCAATGCATTCTGAATC	LG15	69.021
ref-4159	CGTGTTTAGTCGATAGGTTTGCGTGTTTGAGT	LG15	70.05
ref-53370	TGACAAAACACGACAACTGTGCATTATCCCAC	LG15	71.252
ref-65083_3	CGGCTCAGTCCGACCACAATGCAGAGGAAGAC	LG15	72.486
ref-66589_23	CAGGACTCACCGATGAGCATGCGTGCACTCTG	LG15	72.519
ref-54018_4	CTCCAAAGGACGACCATTCTGCCTCAGGCCTC	LG15	72.644
ref-65083_1	CGGCTCAGTCCGACCACAATGCAGAGGAAGAC	LG15	72.72
ref-43149_6	GTTGTAATCACGATATTGATGCCGTTGAAATT	LG15	73.502
ref-54940_1	CCTACACTCTCGAAAAAAGTGCAGAACTGCTG	LG15	74.086
ref-20474_8	TGTTACTCGCCGATACTGATGCGGATGCCTAT	LG15	74.575
ref-69300_27	CCTTTACTCTCGACATCTGTGCCGCTGAAGAC	LG15	74.784
ref-35890_19	TGGACTAAAGCGAGAATGTTGCAGAGTTTGAA	LG15	75.529
ref-28945_15	CTGACAGATCCGAATCGTGTGCACAAATACAA	LG15	76.036
ref-4877	CCAACATTACCGATTACAGTGCAGAGAGATCC	LG15	76.806
ref-23719	ACCATTCAAACGACTCTTATGCTCACCAAGGC	LG15	77.115
ref-53343_23	CAGTGCTGGCCGAAGGCTGTGCTGATCACATC	LG15	77.298
ref-22055	ACAGCTTTACCGAAGCCTTTGCTGCTCACATG	LG15	78.176
ref-49419	TAGTGGGATGCGATGCGGTTGCTAGTATTTTT	LG15	78.824
ref-46496	AGAGTGATAGCGAGAGAAGTGCCTCTGCTGCT	LG15	78.879
ref-61024	AGATTCACACCGACAAATCTGCAGCAACTGTG	LG15	79.437
ref-56665_24	GATCTAATGACGAGCAGACTGCCACTCTCTTC	LG15	80.372
ref-35594_9	ACTGATCGGCCGACATCTTTGCAATTGAAATA	LG15	83.084
ref-42848_28	AGCAGAGGGGCGACGCTGGTGCAATTGCAGGT	LG15	83.328
[truncated: 1,122 more rows]

## Sheet: Sup.Tab S3
LG	Position(cM)	Marker	Count
LG15	23.97	ref-8593_27	5
LG19	6.099	ref-20240_31	4
LG11	52.318	ref-24929_7	4
LG22	54.484	ref-34298	4
LG18	51.107	ref-36051	4
LG3	27.12	ref-51859	4
LG11	55.227	ref-65692	4
LG11	96.315	ref-67070_2	4
LG3	4.741	ref-66486_3	3
LG3	60.679	ref-15932_2	1
LG15	70.05	ref-4159	1

## Sheet: Sup.Tab S4
Number	TL(cm)	BL(cm)	BH(cm)	HL(cm)	BW(Kg)
28	29	24.4	7.2	9	0.31
55	28.9	24.3	7.2	9	0.324
58	30.3	25.4	7.6	8.8	0.355
69	29.8	25.1	7.2	9	0.334
76	30.6	25.6	7.7	9.1	0.379
83	30.6	25.6	7.8	9.7	0.373
84	29.4	24.8	7.5	9.2	0.337
87	25	20.7	6.8	8.2	0.221
92	30.6	25.7	7.6	9.3	0.364
93	28.9	23.9	7.4	8.5	0.317
95	26	22.1	6.6	8.2	0.235
96	29	24.8	7.8	8.9	0.34
97	31	26.6	8.1	9.5	0.388
104	23.7	19.2	6	7.3	0.158
113	28.4	23.8	6.9	8.9	0.284
118	30.5	25.6	7.6	9.6	0.36
122	32.3	27.8	8.6	9.8	0.48
132	29.7	25.2	7.8	9.2	0.358
138	28.2	24	8	8.8	0.334
150	23	19.4	6.5	7.6	0.177
164	30	25.9	7.9	9.6	0.386
167	24.6	20.3	6.3	7.5	0.181
168	30.8	26.4	8	9.5	0.412
172	31	26.6	8.1	9.5	0.401
173	30.4	25.9	8.2	9.6	0.39
174	26.7	22.2	6.7	8.5	0.248
175	30.5	25.7	7.6	9.7	0.361
184	30.5	26	7.6	9.5	0.369
186	31.8	27	8.5	9.5	0.438
197	28.4	23.7	6.8	8.8	0.268
213	29.1	24.8	7.7	9.1	0.336
214	24.4	19.5	7.5	8	0.21
222	24.9	21.2	6.5	7.7	0.203
223	30.5	25.8	7.8	9.5	0.384
227	31.1	26.3	8	9.2	0.406
238	28.6	24.3	7.6	9.2	0.35
252	31.1	26.5	7.7	9.5	0.401
257	28.1	23.8	7.1	8.7	0.299
274	28.7	23.7	7.1	8.9	0.297
280	28.3	24	7.2	8.6	0.31
282	29.6	24.8	7.3	9.1	0.327
283	28	23.5	7.2	8.6	0.286
285	29.5	24.5	7.3	8.8	0.325
290	28.7	24.4	7.3	9.1	0.311
301	27.8	23.1	6.9	8.7	0.267
319	31.9	26.7	8.9	9.9	0.428
321	29.7	24.6	7.5	9.1	0.336
323	24.4	20.3	7.2	7.9	0.235
330	30.5	26.3	7.8	9.5	0.391
333	30	25.4	7.4	9.5	0.338
335	32	27.4	8.3	9.7	0.457
354	30.1	25.5	7.9	9.5	0.374
359	30.4	25.5	7.5	9.6	0.357
363	29.5	24.8	7.5	9.1	0.345
364	28.5	24.2	7	8.7	0.308
378	28	23.5	7.2	8.8	0.287
395	29.8	24.8	7.5	9.2	0.351
408	30.4	26	7.6	9.7	0.383
410	30	25.6	7.4	9.2	0.363
416	30.8	26.2	7.8	9.5	0.39
417	27.6	23.3	7.2	9	0.29
418	30.6	25.8	7.6	9.6	0.385
433	29.4	24.6	7.3	9.5	0.341
443	29.4	24.7	7.3	9.5	0.343
450	25.6	21.3	7.1	8	0.244
456	30.5	25.9	7.4	9.6	0.363
462	30	25.5	7.6	9.7	0.37
467	28	23.6	6.9	8.8	0.292
469	29.5	25.2	7.6	8.8	0.357
479	32	27.4	8.4	10	0.469
483	28.8	24.1	7	9	0.302
489	30	25.1	7.5	9.5	0.344
499	30	25.4	7.8	9.7	0.364
529	31.4	26.5	8	9.8	0.41
536	28	23.8	7.1	8.7	0.292
560	24	27.8	6.5	8	0.192
563	30.7	26.4	7.7	9.5	0.378
584	30.5	26.1	7	9.6	0.383
592	30	25.9	7.5	9.6	0.369
596	29	24.3	7.2	9	0.317
605	28.4	24.3	7.3	9.2	0.319
610	25.5	21.3	7.3	8.5	0.24
623	26.2	21.8	7	8.7	0.244
637	28.7	24.5	7.2	8.5	0.313
639	27	22.7	6.8	8.8	0.257
646	29	24.8	7.2	9.3	0.338
650	29.7	25.4	7.2	9	0.335
656	26.7	22.3	6.9	8.5	0.257
664	19.9	16.2	4.7	5.4	0.086
669	26.5	22.5	6.8	8.6	0.251
670	29.7	25.1	7.4	9.3	0.348
675	29	24.7	7.1	9.1	0.315
694	28.7	24.3	7.1	8.9	0.294
695	31.5	27.3	7.6	10	0.403
700	29.7	25.4	7.3	9.3	0.354
706	29.7	24.8	7.3	9.2	0.35
708	29.5	24.9	7.3	9.3	0.338
719	30	25.7	7.5	9.5	0.371
723	28.7	23.8	6.9	8.8	0.299
728	31	26.4	7.6	9.6	0.379
729	29	24.2	7.6	9.2	0.329
742	28	23.8	7.1	8.9	0.295
751	24.6	20.4	6.4	8	0.204
759	28.2	24	6.9	8.8	0.303
767	30.4	26.2	7.4	9	0.367
771	32	27.2	7.6	9.6	0.405
772	29	24.5	6.9	9	0.307
783	32	27.3	7.8	9.6	0.423
792	30	25.5	7.3	9.5	0.358
793	30.3	25.8	7.5	9.3	0.384
795	30.7	26.1	7.8	9.1	0.409
802	28.6	24.5	6.8	9	0.294
803	29.5	25	7.2	9.2	0.328
810	30	25.7	7.4	9.4	0.351
811	29	24.6	7.4	9	0.336
824	30.7	26.6	7.2	9.6	0.374
826	30.2	25.4	7.5	9.1	0.38

## Sheet: Sup.Tab.S5
Marker Name	Zebrafish Chr	Mapping Start	Mapping End
ref-7779_10	19	34803578	34803734
ref-45623_19	10	14595944	14595829
ref-24075_24	10	14598037	14597868
ref-59595_26	10	13758637	13758433
ref-24075_30	10	14598037	14597868
ref-50848_5	3	56096446	56096372
ref-56665_24	24	8144343	8144142
ref-68878_15	19	7149894	7150059
ref-58985_16	5	39945115	39945344
ref-20718_25	9	35505111	35505162
ref-823	23	14744251	14744304
ref-42715	9	28969228	28969281
ref-65309	6	26413308	26413220
ref-53112_10	12	39087722	39087900
ref-39776	16	32273303	32273098
ref-34422_1	14	44031141	44031205
ref-65901_31	12	22672904	22672852
ref-45443_19	20	20881943	20882005
ref-45443_26	20	20881943	20882005
ref-14989	15	34180633	34180693
ref-58599_24	8	12390024	12389949
ref-47031_27	23	31562597	31562466
ref-64377_8	21	16344601	16344712
ref-56532	18	43334015	43333817
ref-65666	18	34930530	34930699
ref-20886	6	53290465	53290390
ref-43046	2	40978818	40978951
ref-57869_28	17	52546490	52546547
ref-57761	10	42800006	42800083
ref-38230	5	67451502	67451411
ref-13529	11	27194977	27194814
ref-7458	4	13169277	13169127
ref-5413_17	8	22268274	22268374
ref-54021_15	5	6466711	6466491
ref-40090	7	51900394	51900529
ref-39192	18	48197821	48197922
ref-16906	14	23172524	23172376
ref-13148_3	7	41477917	41478034
ref-61265_3	2	39549602	39549684
ref-47320_28	19	20615968	20616068
ref-11086_15	19	21771509	21771678
ref-1564	19	20578395	20578477
ref-61265_10	2	39549602	39549684
ref-68590_24	19	20487033	20487217
ref-19545_23	19	21415465	21415558
ref-4755	24	34911486	34911390
ref-13373_19	8	3820193	3819993
ref-53186_32	3	1605028	1605132
ref-187	25	14674720	14674561
ref-2399	25	14115848	14115699
ref-16208_19	2	1520144	1520210
ref-36882_15	14	8308483	8308565
ref-46211_32	13	19938130	19937996
ref-9192_19	16	25206081	25205916
ref-63918_24	2	58253113	58252993
ref-63918_24	2	58253113	58252993
ref-63918_24	2	58253030	58253113
ref-28954	2	1653098	1653042
ref-38777_2	16	48371183	48371056
ref-53208	3	14009773	14009876
ref-427_3	7	38486128	38486067
ref-5147	8	24218964	24218891
ref-33036_1	9	29289400	29289328
ref-53343_23	24	12656026	12656146
ref-17556_17	15	31941783	31941691
ref-1924	23	24803323	24803374
ref-58359	18	46723822	46723891
ref-6081	1	51003499	51003557
ref-49299	15	15770128	15770076
ref-20504	23	35531662	35531595
ref-67905	20	30571849	30571794
ref-29291	24	5979173	5979263
ref-7575_28	1	464500	464380
ref-7292_32	7	68267917	68267791
ref-17376	12	42966832	42967014
ref-5758	13	6300005	6300100
ref-33294_24	25	20191109	20191017
ref-13490_23	25	19902201	19901973
ref-9228	1	5346032	5346102
ref-50672_5	8	38372994	38372837
ref-8310_16	6	4711754	4711854
ref-26041_28	16	37370550	37370481
ref-41548_1	5	38828257	38828349
ref-12006	20	22750835	22750742
ref-16952_17	16	15035812	15035700
ref-13684_30	14	10610771	10610690
ref-68731_9	9	53236473	53236253
ref-27170_10	9	31944849	31945018
ref-13700_8	1	53358812	53358894
ref-16376	1	53361865	53362045
ref-4846	9	19118271	19118430
ref-27948	12	44639171	44639313
ref-27948	12	44639171	44639297
ref-12639_23	18	12620009	12619779
ref-34365_2	11	24549187	24549136
ref-66563_17	5	21290264	21290198
ref-14728	2	9691678	9691561
ref-47614_7	10	18461268	18461350
ref-44705	24	2297514	2297578
ref-4486_18	5	6680998	6680889
ref-58286	7	64635529	64635468
ref-54353_16	KN149912.1	71438	71355
ref-10706	2	38928248	38928324
ref-27204_17	7	37369437	37369573
ref-36746_9	21	34780723	34780857
ref-53956_17	23	35392317	35392169
ref-4874	23	35200062	35199832
ref-66423	1	40895246	40895176
ref-40866_1	2	44029708	44029805
ref-40962	2	17432461	17432405
ref-14936	11	33495322	33495402
ref-46496	24	6594357	6594126
ref-17611_32	25	35384201	35384110
ref-20024	19	47209781	47209715
ref-39175_18	12	18337566	18337727
ref-5176	12	18480616	18480709
ref-17811	19	39466859	39466921
ref-19751	19	5226872	5227096
ref-19277_18	18	2283854	2283783
ref-51348_16	24	41050309	41050230
ref-69972_18	12	24397591	24397532
ref-40610_9	2	30191983	30191819
ref-67468	7	54824452	54824530
ref-33287_3	3	46739772	46739541
ref-35902_29	1	23666027	23665861
ref-48076_30	2	24254091	24254173
ref-22890	11	14267217	14267105
ref-26264_23	6	4470465	4470517
ref-40902_19	4	3302933	3303028
ref-33953	4	3318750	3318916
ref-59772_2	8	33354095	33353958
ref-49501	4	19933469	19933361
ref-37417_29	18	17965382	17965536
ref-47330_24	18	17966504	17966734
ref-45817_9	21	43178991	43178826
ref-1945_4	9	26557803	26557887
ref-19146	10	2942565	2942673
ref-27050_16	8	33386547	33386475
ref-67285_23	18	16144667	16144536
ref-5441_17	18	16382507	16382443
ref-35333_14	22	10180745	10180868
ref-47380_14	4	319333	319502
ref-37025_2	3	28315164	28315062
ref-13404	3	28325844	28325682
ref-34331	2	29387523	29387601
ref-66816_15	25	25700281	25700478
ref-38900_1	8	43334658	43334558
ref-3944_15	8	43335565	43335425
ref-66418_29	13	39397196	39397270
ref-56169	25	34974389	34974316
ref-34588	25	34974389	34974316
ref-2927	20	38157461	38157615
ref-46386_31	9	13092415	13092317
ref-48048_18	23	42662558	42662785
ref-25566	19	7195373	7195487
ref-13298_30	21	13188946	13189053
ref-35438	20	19612001	19612114
ref-35472_7	11	12858681	12858787
ref-65146_8	19	31695186	31695313
ref-4854_9	19	28818027	28818089
ref-70121_31	19	42388220	42388155
ref-70121_32	19	42388220	42388155
ref-57803_6	13	21915062	21914893
ref-26255_30	KN149948.1	42195	42108
ref-26255_9	KN149948.1	42195	42108
ref-41798_4	5	16077423	16077486
ref-24650_25	5	21599869	21600100
ref-53889_8	13	41035975	41036057
ref-44966	10	10885869	10885756
ref-40328	4	54391082	54391019
ref-20669_31	23	42270509	42270301
ref-54624	16	36725071	36725299
ref-16138_28	6	50658821	50658960
ref-10489_4	6	51141454	51141609
ref-62965_31	15	34875523	34875622
ref-32104_18	4	68499655	68499782
ref-52317_18	8	6977884	6978047
ref-17315_1	8	7058792	7058962
ref-5916_9	13	7058623	7058696
ref-24925_31	4	23844001	23843924
ref-59053	16	27737273	27737449
ref-65801_9	17	50252800	50252905
ref-64265_31	5	25007855	25007987
ref-64265_31	KN149698.1	47938	47713
ref-23272_5	11	26952438	26952533
ref-48235	9	33489506	33489344
ref-16476_18	9	40766272	40766487
ref-34525	15	16659123	16659217
ref-60063	12	16900293	16900064
ref-45587	5	31638008	31637956
ref-54783_15	24	29054232	29054133
ref-54783_15	24	29054232	29054133
ref-41604_6	1	25472369	25472213
ref-63759_3	1	25480058	25479831
ref-49947	8	17064199	17064260
ref-56580_16	20	19760216	19760353
ref-47706	19	5255128	5255192
ref-29766	12	4148640	4148796
ref-30486_1	KN149680.1	17447	17507
ref-30486_9	KN149680.1	17447	17507
ref-67729_23	20	34510708	34510761
ref-41547_2	18	39735238	39735368
ref-10612	20	47995519	47995382
ref-34394_27	24	35634794	35634697
ref-30132_23	24	35439317	35439187
ref-2461	24	26133114	26133289
ref-36532_1	21	38222061	38221883
ref-19304_8	20	22446507	22446629
ref-67913_17	3	59363299	59363132
ref-26355_6	11	29264354	29264476
ref-47692	1	26188883	26188942
ref-2608_7	5	24516616	24516751
ref-58512_8	8	22411682	22411610
ref-7772	24	13513490	13513439
ref-57891	20	20710517	20710321
ref-32721_26	19	8059542	8059475
ref-20288	23	36532890	36532803
ref-57117_6	20	54160377	54160220
ref-61538_30	5	20582621	20582766
ref-7183_30	15	41669802	41669688
ref-48560_19	8	4565100	4565170
ref-8704	18	38147493	38147420
ref-8704	18	38147493	38147420
ref-46417_4	15	42811869	42811800
ref-28578	21	12403630	12403516
ref-35450	3	12432849	12432782
ref-42595_27	7	34837868	34837798
ref-42595_31	7	34837868	34837798
ref-46668_9	2	34373407	34373251
ref-60930	2	34549706	34549542
ref-27867_30	24	41847851	41847753
ref-24150	17	20991244	20991333
ref-17853_4	17	31790121	31789974
ref-15592_3	20	33430618	33430691
ref-17841_26	21	22691848	22691719
ref-17357	24	22927942	22927845
ref-21421_23	20	24047114	24046945
ref-70105_29	1	8443802	8443935
ref-70105_2	1	8443802	8443935
ref-21476_23	8	17148720	17148817
ref-60638	8	17618085	17618225
ref-61447_2	5	63753240	63753356
ref-50143_10	7	28785645	28785870
ref-31420_30	8	30734060	30734178
ref-23098_26	19	27835268	27835319
ref-1636_24	6	55783368	55783304
ref-66724	KN150474.1	35278	35376
ref-8585	18	5129444	5129495
ref-28493_9	17	52860451	52860621
ref-33964_1	15	33247824	33247723
ref-39786_29	9	51310549	51310715
ref-5769	9	17423518	17423670
ref-6036_1	19	5504941	5505012
ref-23330_9	14	41831534	41831607
ref-34467	1	58785649	58785489
ref-57473_25	11	39783031	39783241
ref-4155_17	17	29339986	29339798
ref-64403_27	17	30648885	30648755
ref-42392_29	17	29881954	29881901
ref-45910_14	13	24695973	24695767
ref-6389_10	21	43332722	43332868
ref-66459_29	7	5900109	5899930
ref-25642	13	13011987	13012127
ref-52765_4	8	24733352	24733291
ref-65448_32	18	15539933	15539835
ref-33381_29	9	24211451	24211396
ref-53230_29	25	28689422	28689496
ref-61595_8	22	15807279	15807334
ref-53324	22	14672111	14672233
ref-44399_3	5	50607675	50607727
ref-4746_14	2	18372617	18372710
ref-29598_3	14	9589420	9589472
ref-35543	22	16124843	16124764
ref-15099	3	2012083	2012031
ref-38666_18	12	4596512	4596371
ref-907	18	47265838	47266000
ref-57325_14	7	17628515	17628457
ref-16817_2	14	40680774	40680901
ref-59354	21	10429310	10429100
ref-40470_2	11	8774385	8774543
ref-40575	19	8979095	8979153
ref-1563	5	10995285	10995375
ref-39398	24	1523349	1523461
ref-20476_15	9	17848112	17847981
ref-22032_6	9	25523489	25523353
ref-2424_23	14	21908479	21908650
ref-2424_25	14	21908479	21908650
ref-7914	14	30638599	30638545
ref-38124	20	9100696	9100747
ref-21839_27	2	38242542	38242649
ref-25156	17	11627579	11627525
ref-45324_27	12	32950906	32951075
ref-40482_19	23	30480377	30480323
ref-67241_17	23	12485279	12485138
ref-67241_17	23	12485279	12485138
ref-54166_26	20	13900562	13900506
ref-43319	22	23239687	23239597
ref-39293_25	22	23375986	23375752
ref-32930_10	22	23141767	23141555
ref-20412_4	16	34128706	34128772
ref-200_25	20	12344320	12344231
ref-12190	23	43440101	43439989
ref-23336	2	5024424	5024485
ref-26953_27	3	42494347	42494290
ref-46381_8	14	19143739	19143556
ref-52690_14	7	6488196	6488145
ref-493_29	2	10173931	10173798
ref-49024_28	4	57303160	57303217
ref-18105	21	14585460	14585526
ref-43835	17	51431895	51431948
ref-28789_17	9	17030848	17030929
ref-17242	7	60543661	60543734
ref-57809_25	24	27999741	27999681
ref-56965	19	9709974	9709922
ref-18710	4	33600244	33600179
ref-26120_5	8	20357640	20357424
ref-22318_6	8	20542054	20542000
ref-67346_26	25	11539744	11539682
ref-1247_6	18	21651408	21651343
ref-63267	1	11274880	11274966
ref-3284_26	24	5240605	5240711
ref-22644_19	22	4594151	4594082
ref-59846_1	14	42078237	42078006
ref-66583_29	14	42078265	42078034
ref-37806_10	9	21117705	21117622
ref-63548_3	9	21070838	21070739
ref-25212	10	43406557	43406690
ref-55355_15	3	439378	439285
ref-33335_17	14	50202389	50202338
ref-33335_29	14	50202389	50202338
ref-33335_27	14	50202389	50202338
ref-26737_7	4	7090960	7091070
ref-64085_1	6	34205090	34205034
ref-52967	12	2533731	2533645
ref-19403_26	2	1275177	1275018
ref-24014_27	20	21555436	21555562
ref-51147_25	23	2348204	2348141
ref-12582_4	15	34408404	34408471
ref-67213_3	7	32514787	32514660
ref-27525	6	52304429	52304537
ref-20508	1	16220932	16220991
ref-54365_32	11	25753854	25754022
ref-67306_5	16	21591592	21591523
ref-20548_10	18	20469357	20469215
ref-43650_28	6	34718713	34718862
ref-19810_27	6	35069524	35069669
ref-16420_1	6	35325509	35325578
ref-5851_18	6	17531380	17531516
ref-348	6	54178619	54178702
ref-63116_1	4	5759626	5759517
ref-60533_8	14	31430368	31430237
ref-32655_32	5	50699515	50699369
ref-49112	3	52324949	52325157
ref-17431	3	8245736	8245656
ref-47328_31	14	29168015	29167856
ref-18239_29	4	24218402	24218320
ref-29309_19	21	37182930	37182857
ref-39655	10	12880075	12879967
ref-41734_29	15	19233561	19233697
ref-42602_25	KN149986.1	2008	1948
ref-42602_25	KN149986.1	2008	1948
ref-68715	8	8324582	8324496
ref-7243_19	4	11287752	11287590
ref-32561_7	24	641935	642048
ref-48458_4	8	7618140	7618294
ref-48458_5	8	7618140	7618294
ref-9436	4	68916695	68916835
ref-38872	2	27631474	27631578
ref-63781_32	9	24509629	24509487
ref-15017_14	3	56581387	56581493
ref-54764_3	4	46062703	46062763
ref-56039_30	8	48931608	48931550
ref-56039_30	9	16969920	16969814
ref-10306	1	19389140	19389245
ref-9995_31	15	28404579	28404511
ref-20539_5	15	28678929	28678779
ref-9995_30	15	28404579	28404511
ref-35665_32	19	8135193	8135036
ref-64317_30	17	26709514	26709681
ref-64317_32	17	26709514	26709681
ref-24256_18	7	63202636	63202467
ref-20568_1	25	34645976	34645871
ref-68016_28	4	73223066	73223147
ref-39671	19	19983666	19983476
ref-5726_3	8	49372820	49372676
ref-62062_9	7	25391952	25392136
ref-14428_17	17	22865959	22866042
ref-14428_16	17	22865959	22866042
ref-27430	14	44217635	44217582
ref-43368_6	15	11091231	11091024
ref-43368_4	15	11091231	11091024
ref-57443_28	2	36539420	36539636
ref-32547_2	6	32010574	32010486
ref-4426_2	6	31871682	31871601
ref-29889_10	10	23439570	23439493
ref-56241_9	6	48662350	48662225
ref-44460_18	6	47444042	47443932
ref-39758_16	24	17719790	17719931
ref-39758_15	24	17719790	17719931
ref-44843_30	19	36670874	36671038
ref-70221	11	36739775	36739933
ref-14129_4	13	28142623	28142572
ref-48434_2	11	42314734	42314808
ref-55322	19	22293754	22293611
ref-39705	3	43037760	43037679
ref-16247_24	18	49974992	49974910
ref-16352	14	30988679	30988770
ref-4791_19	KN150431.1	83781	83852
ref-2997_28	9	20312497	20312445
ref-59943	13	18181027	18181110
ref-13835	3	27939108	27939266
ref-15254_8	14	4931628	4931443
ref-63541	12	48185407	48185267
ref-63861_24	12	48182125	48181998
ref-67087	8	39903020	39903106
ref-1494_32	KN150632.1	4167	4259
ref-12436_23	1	48638094	48638230
ref-50739_30	7	52457946	52457728
ref-19385_28	10	15114286	15114343
ref-61282	6	20375832	20375779
ref-59298_32	13	29050197	29050080
ref-59298_30	13	29050197	29050080
ref-49025_4	9	39282092	39282027
ref-11732	5	50699358	50699502
ref-66235_28	1	29573139	29573249
ref-30813_14	22	2100087	2100156
ref-45588	2	51661279	51661346
ref-38324	22	16499817	16500046
ref-43832	1	18709442	18709376
ref-18121_2	20	37604280	37604424
ref-21308_25	16	46242726	46242495
ref-9102_27	2	47834280	47834346
ref-52909_1	11	34839670	34839788
ref-49984_8	24	33034259	33034121
ref-11393	24	33868511	33868346
ref-43540_18	16	43560512	43560457
ref-59752_15	15	13145537	13145600
ref-59752_10	15	13145537	13145600
ref-15569_18	22	92707	92922
ref-15711_2	7	65228060	65227863
ref-51172	22	437687	437556
ref-28516_3	24	39245470	39245639
ref-5720_32	24	39775339	39775499
ref-54521	1	20741823	20742034
ref-54082_5	13	36440469	36440404
ref-68859_15	KN149698.1	34223	34170
ref-63465	22	6945162	6945084
ref-63465	KN150335.1	37419	37366
ref-63465	22	6945162	6945084
ref-16338_17	7	69798821	69798609
ref-38250	14	21319832	21319715
ref-66282_23	14	21249576	21249412
ref-15775_9	8	45208617	45208671
ref-3629_24	4	17544138	17544224
ref-3629_30	4	17544138	17544224
ref-34618_26	19	20542061	20542129
ref-15723_16	13	2573589	2573490
ref-33623_2	12	41624320	41624163
ref-35066_16	9	40059605	40059520
ref-64974	9	39776847	39776636
ref-69150_18	25	24521289	24521458
ref-52357	5	5779433	5779325
ref-42176_26	20	53003103	53002943
ref-44811_31	5	5306556	5306331
ref-16478_7	3	31030386	31030490
ref-69618_30	7	38911806	38912032
ref-67102_14	17	7764110	7764007
ref-8980	25	9285437	9285216
ref-8980	25	9285437	9285216
ref-31881_15	25	9124048	9123976
ref-69616_18	2	41028296	41028220
ref-69292_30	4	2978436	2978217
ref-55160	4	2821712	2821513
ref-14409_31	15	17420145	17420041
ref-1371_3	11	42625290	42625082
ref-36580_3	11	29209215	29209052
ref-26604_9	7	15036507	15036624
ref-11155	14	28706018	28706112
ref-31937_8	17	37621333	37621465
ref-21420	16	41583223	41583386
ref-48714	10	40768069	40767941
ref-37328	12	875170	875110
ref-17452	2	16273126	16273184
ref-26003_3	12	25284218	25284117
ref-29166	12	27046100	27045996
ref-18908_31	12	25734658	25734493
ref-41391_8	4	15790523	15790726
ref-47464_29	22	17083021	17082952
ref-32983_32	3	35169641	35169440
ref-69462_16	3	35163386	35163233
ref-16128_26	4	17083353	17083279
ref-29813_31	21	28921908	28921847
ref-29813_32	21	28921908	28921847
ref-43497_25	7	49704816	49704754
ref-66631_2	18	33116904	33117033
ref-66631_1	18	33116904	33117033
ref-35375_24	20	54247760	54247987
ref-58820_27	13	22290792	22290908
ref-62037_29	4	4408746	4408577
ref-32136_31	4	8562390	8562494
ref-32136_32	4	8562390	8562494
ref-6211_3	4	9393484	9393706
ref-1092_4	17	9457970	9458079
ref-8008_31	5	62630397	62630326
ref-4830_14	7	34692523	34692666
ref-4030_1	16	7077887	7077788
ref-69203_16	16	6815786	6815652
ref-45	16	6707980	6707751
ref-67361	12	24397591	24397531
ref-67027_14	11	5868267	5868073
ref-66630_30	14	24355365	24355193
ref-23441_14	3	31082613	31082547
ref-26539_9	18	26460267	26460107
ref-14557_28	18	26660487	26660684
ref-68890_17	22	25782421	25782334
ref-8242_3	11	38323267	38323212
ref-26975	13	37019966	37020124
ref-17513_16	7	40683092	40683255
ref-24394_2	3	33362525	33362440
ref-30740_31	15	10861726	10861564
ref-30740_17	15	10861726	10861564
ref-50935_27	11	2152524	2152472
ref-46787	8	16650020	16650150
ref-62015_3	12	48693714	48693633
ref-55435_26	12	37330662	37330713
ref-9521	2	31917802	31917574
ref-16766_32	1	46412905	46413000
ref-16008_31	23	9644451	9644349
ref-42848_23	24	3584455	3584621
ref-42848_28	24	3584455	3584621
ref-35851_29	18	21921754	21921879
ref-9544_29	2	26755944	26755889
ref-40399_28	8	33031206	33031267
ref-24855_8	19	6684050	6684209
ref-57908	17	21434751	21434604
ref-55549_2	24	23120461	23120689
ref-5935	24	31129270	31129040
ref-56268_30	12	35150845	35150927
ref-12887_30	15	45893681	45893558
ref-2175_28	10	24433296	24433375
ref-33556_14	24	15561182	15560959
ref-55685_2	11	1841696	1841847
ref-39053	8	41573484	41573410
ref-1922_5	9	24074228	24074166
ref-1922_5	9	24074228	24074166
ref-48940	25	12941499	12941439
ref-13934_1	25	12941499	12941439
ref-28602	4	20755077	20755225
ref-28602	4	20755078	20755225
ref-28923_17	4	7980378	7980324
ref-60511_24	23	37545584	37545517
ref-40304_24	18	1251363	1251576
ref-29573_27	4	21533835	21533754
ref-3132_27	4	22146690	22146639
ref-45383	4	21510534	21510423
ref-5743	3	54255587	54255523
ref-10279_31	23	28396515	28396656
ref-39682_27	11	40692787	40692692
ref-22055	24	1258379	1258306
ref-68538_19	21	28251011	28250846
ref-15514_1	5	43655699	43655784
ref-15514_3	5	43655699	43655784
ref-44011_26	13	5597578	5597347
ref-31755_16	17	14748197	14748308
ref-66169_16	20	55114438	55114376
ref-66169_31	20	55114438	55114376
ref-40305	3	21949905	21949741
ref-16371_6	16	41736388	41736588
ref-16371_6	16	41736388	41736588
ref-54379_30	15	41143485	41143269
ref-60402	6	7326779	7326859
ref-24615_16	17	26045321	26045217
ref-49826	18	7620911	7621066
ref-39336_19	7	33653861	33653765
ref-33100_6	12	5417543	5417687
ref-5338_17	4	59304090	59303926
ref-57303_29	2	24254174	24254091
ref-70099_26	17	19402776	19402833
ref-29754	2	50672271	50672360
ref-29754	14	6719789	6719698
ref-29754	14	6719789	6719698
ref-29754	25	6306566	6306395
ref-68157_29	25	16211977	16211895
ref-15923	15	5057106	5057186
ref-17716_3	5	3172390	3172273
ref-69288_2	13	50383553	50383482
ref-69288_2	13	50383553	50383482
ref-13913_19	23	14050983	14051200
ref-44830_25	18	7417977	7418168
ref-13079	7	24255620	24255686
ref-61241_32	21	27828384	27828482
ref-20379_16	21	27845183	27845317
ref-38570_14	22	7992563	7992496
ref-37742	20	55166221	55166388
ref-45135_29	19	41501135	41500997
ref-60509_9	12	24426873	24426816
ref-42946_29	21	36024667	36024532
ref-42946_29	21	36024667	36024532
ref-33467	1	17205018	17205085
ref-13432	8	22086095	22086025
ref-64577	6	86067	86005
ref-54161_18	7	32789347	32789172
ref-1508	5	29765815	29766037
ref-44938_9	17	21792008	21792201
ref-9742_32	15	13145537	13145603
ref-9742_8	15	13145537	13145603
ref-36621_7	17	25344133	25343969
ref-55053_24	25	28450878	28450943
ref-2431_30	11	24061971	24062047
ref-66852_29	2	21427805	21427896
ref-39853_2	15	39450291	39450465
ref-15169_19	15	40003354	40003471
ref-13604_26	KN150120.1	12591	12522
ref-48012_31	11	26410884	26410962
ref-48012_26	11	26410884	26410962
ref-34948_31	18	42935193	42935080
ref-4899_29	6	6248812	6248744
ref-70274_9	17	33668356	33668129
ref-60500_29	9	45258805	45258963
ref-3393_23	9	45370971	45371127
ref-65223	7	18142181	18142105
ref-16304_1	22	6478396	6478479
ref-32503_28	11	31090026	31089911
ref-19423_29	13	38740016	38740185
ref-35758_9	9	45928771	45928963
ref-1029	21	45632958	45632905
ref-46888_14	11	21784066	21784234
ref-41326_10	4	1663634	1663564
ref-46418_25	11	32644771	32644959
ref-25601	11	32311762	32311856
ref-44037_3	12	13466	13571
ref-49495_25	23	26301720	26301799
ref-64155	14	2820314	2820535
ref-31369_31	1	19591544	19591373
ref-35646	14	2829796	2829934
ref-40123_17	15	29430490	29430325
ref-66221_16	18	12598618	12598550
ref-33689	8	37031887	37031783
ref-64788_29	8	36520088	36519929
ref-4168_26	19	11540030	11540096
ref-34415_32	3	50540476	50540313
ref-11261_31	3	50587781	50587555
ref-57715_32	23	34861075	34860848
ref-25387_2	16	12321410	12321461
ref-4919	14	38519125	38519040
ref-2779_24	17	17557115	17557032
ref-47465	9	42697944	42697828
ref-8593_30	24	38250213	38250078
ref-9097	24	38062306	38062248
ref-36669_6	24	38064826	38064657
ref-8593_27	24	38250213	38250078
ref-56334	23	34316285	34316344
ref-25504	25	15449478	15449557
ref-2822_25	10	17494320	17494147
ref-6351_1	20	39281027	39280953
ref-45269_30	3	56926778	56926886
ref-36255_5	3	56820902	56821122
ref-28984	7	26787998	26787902
ref-29451_27	4	54906449	54906286
ref-54963	1	57763535	57763457
ref-15577_2	5	26057419	26057545
ref-2436	8	48107672	48107762
ref-31993_15	12	22069976	22069876
ref-32436_25	21	43084020	43083904
ref-9300_17	17	40505464	40505360
ref-9300_18	17	40505464	40505360
ref-43568_5	22	18679866	18679779
ref-13499_6	22	18658008	18657795
ref-49803_1	4	12145449	12145670
ref-46092_17	11	33126342	33126285
ref-13524	9	35285943	35286007
ref-4039	22	38304923	38304765
ref-29637	16	18663269	18663210
ref-62328_14	25	31157461	31157562
ref-14673	7	4123653	4123578
ref-14891	KN149698.1	22048	22182
ref-18787_27	6	41350557	41350638
ref-14580_8	4	3863231	3863156
ref-24115_24	4	4051536	4051485
ref-22721_31	14	42764537	42764413
ref-21215_15	1	29171382	29171538
ref-13379	25	31173641	31173780
ref-35311_10	14	2478813	2478913
ref-52516	KN150176.1	16653	16589
ref-37885_27	20	30906626	30906726
ref-47309_14	14	25012002	25011828
ref-47655_6	KN150603.1	93005	93067
ref-16406_3	4	57303220	57303153
ref-26301_19	12	43759584	43759457
ref-39567_8	14	46810010	46810224
ref-66589_23	24	14103909	14103997
ref-4877	24	14166730	14166886
ref-38488	22	23978844	23978785
ref-49234_5	19	28818027	28818089
ref-68407_18	7	43023879	43023710
ref-26971	2	12537604	12537482
ref-60136	16	11671285	11671171
ref-59378	16	11784116	11783992
ref-59378	16	11784110	11783981
ref-7291_29	24	3668992	3669083
ref-43451_30	5	14550071	14549988
ref-16875_1	11	20518642	20518457
ref-18811_1	23	32007274	32007157
ref-40729	11	44293153	44293096
ref-5234_2	19	6181178	6181343
ref-2660_30	4	72810630	72810713
ref-69002_31	6	17019965	17019829
ref-69002_14	6	17019965	17019829
ref-5470_29	7	66177626	66177407
ref-54058_26	14	45767436	45767585
ref-65187	8	773073	773019
ref-30045_14	23	40672759	40672592
ref-28237	15	36931606	36931789
ref-19951_15	5	21292489	21292437
ref-8044	10	25939192	25939135
ref-44555_8	4	68586654	68586559
ref-39183_32	5	28786809	28786711
ref-7859_30	22	17083020	17082962
ref-61491_2	5	47106801	47106745
ref-61491_2	5	47106801	47106745
ref-61491_2	5	47106801	47106746
ref-27685	5	47723414	47723513
ref-49642_6	7	10460109	10460022
ref-55822	15	44083285	44083379
ref-60174_28	15	13145537	13145632
ref-30548_2	6	40834310	40834213
ref-25080_27	12	46709865	46709953
ref-3976_2	14	5563348	5563257
ref-63189	5	15104844	15104933
ref-61207	KN149825.1	20111	20177
ref-33123	2	20210221	20210331
ref-29481_8	2	20184280	20184382
ref-52631	16	42313353	42313130
ref-15224	KN150254.1	4326	4157
ref-7065	4	15113963	15114103
ref-55960	4	11141282	11141400
ref-65726	16	34128758	34128701
ref-70262_25	7	58849175	58849099
ref-68007_18	4	38454091	38454198
ref-58840	17	16073809	16073888
ref-66190_16	5	57332912	57332964
ref-45071_1	24	16861101	16861270
ref-31413_7	KN150226.1	24292	24214
ref-53066_32	22	21834820	21834665
ref-37238_32	5	50835833	50835664
ref-37238_27	5	50835833	50835664
ref-6083_30	23	23667407	23667310
ref-63051_2	19	27013914	27013847
ref-56325	7	37337887	37337996
ref-3316_2	18	34386993	34386817
ref-4787	6	253969	254060
ref-20305_17	21	45479483	45479380
ref-27217_2	21	45502181	45502089
ref-24432	10	33657660	33657556
ref-51947_28	14	367244	367475
ref-654_1	11	30214877	30214952
ref-22013	25	4022976	4023164
ref-48153_32	6	45376059	45376173
ref-51562	9	10128829	10128902
ref-4517	9	10635522	10635736
ref-25624	11	3845874	3846037
ref-14197_1	12	35031878	35031959
ref-17264_7	KN149690.1	123399	123524
ref-2713	4	46579597	46579797
ref-54960_32	6	59451104	59450992
ref-53929_3	1	57642443	57642336
ref-53906_2	9	49449718	49449844
ref-4994	9	49449713	49449844
ref-35567	9	19978523	19978450
ref-50174	14	38161348	38161185
ref-4800_2	14	38545746	38545526
ref-21044_31	13	30253882	30253652
ref-6371_5	10	30625573	30625722
ref-40880_23	8	12846520	12846575
ref-2673	11	23201846	23201908
ref-2445	1	36533817	36533760
ref-36726_7	25	7474668	7474578
ref-11939_9	25	7965905	7965744
ref-69919_18	5	10567689	10567627
ref-49900_31	1	33455783	33455691
ref-49900_27	1	33455783	33455691
ref-11059	23	7222458	7222545
ref-30351_15	5	7645408	7645269
ref-1483_25	4	18742307	18742235
ref-35070_30	21	17349000	17348830
ref-63350_24	21	17729493	17729328
ref-26968_3	12	7379826	7379657
ref-59980	12	8289610	8289521
ref-26968_14	12	7379826	7379657
ref-29967_16	23	34720451	34720612
ref-55775_24	7	47611158	47611048
ref-58688_31	17	19706712	19706604
ref-20864	12	41441781	41441833
ref-46166_2	20	40474964	40475029
ref-20234_24	21	23020722	23020557
ref-10358_25	17	32408689	32408609
ref-69644	13	16908345	16908176
ref-58313_1	8	9767236	9767146
ref-27097_24	16	47949607	47949525
ref-17894_30	21	15645492	15645611
ref-6002_31	24	13513490	13513439
ref-57306	25	31083542	31083773
ref-69512_10	8	53403208	53403147
ref-66489	23	40155417	40155472
ref-65733	8	53316924	53316798
ref-24508_4	8	12774568	12774736
ref-60717_29	8	13105469	13105676
ref-20753_23	24	20149015	20148932
ref-16050_3	11	12754413	12754525
ref-33863	11	12760214	12760326
ref-20374	18	27169219	27169166
ref-35546_25	23	12675462	12675296
ref-35546_19	23	12675462	12675296
ref-40714_24	20	43584842	43584914
ref-4736	9	37695768	37695871
ref-33464_15	8	28359364	28359301
ref-51894_2	3	40439179	40439246
ref-11682_30	20	47589488	47589652
ref-26994	15	11319800	11319853
ref-41091	15	484968	485039
ref-31901_6	13	34502618	34502390
ref-27388_30	16	34128774	34128707
ref-38121	24	27296782	27296853
ref-36139_25	22	241973	241812
ref-36139_25	22	241976	241812
ref-61958_5	12	4112340	4112436
ref-61958_5	12	4112340	4112436
ref-29148_15	1	26727000	26727120
ref-13067_31	7	17163379	17163489
ref-41214	3	10671111	10671056
ref-19605	11	28587188	28587140
ref-6908_3	15	21022843	21022894
ref-19986	8	24278101	24278294
ref-65488_28	15	29615654	29615586
ref-34298	9	20312513	20312450
ref-63330	9	35556296	35556349
ref-48816	6	23988864	23989081
ref-10906_17	1	54849956	54849816
ref-68404_19	6	22588033	22587922
ref-48942_19	10	3650751	3650939
ref-39978	21	21891381	21891305
ref-4087_26	3	4555519	4555607
ref-4087_24	3	4555519	4555607
ref-4087_31	3	4555519	4555607
ref-17709_32	25	8107602	8107771
ref-8291_17	15	15515512	15515608
ref-63964_15	13	25452698	25452806
ref-10721_18	10	40869072	40869020
ref-16280	23	8028623	8028696
ref-52154	25	26909188	26909350
ref-53545	22	9754006	9753940
ref-69442	3	43037685	43037760
ref-15141_8	25	25807436	25807575
ref-40991	KN150608.1	125303	125197
ref-13752	11	1170043	1169979
ref-29144_24	10	7825098	7824958
ref-13809	12	32057963	32058016
ref-40786_1	3	25901796	25901910
ref-20950	8	12846575	12846520
ref-70188	8	40132370	40132295
ref-19369_2	2	36282817	36282757
ref-68427_10	1	30490650	30490744
ref-35280	25	34553310	34553437
ref-26011_24	12	38789388	38789276
ref-2123_19	22	24890755	24890871
ref-49664_19	4	33735562	33735649
ref-62532_26	1	20742328	20742234
ref-19312	22	36813838	36813894
ref-23038_25	6	22937122	22937019
ref-7214	KN150372.1	1105	1052
ref-37039_32	7	5691474	5691386
ref-49311_32	19	29130504	29130555
ref-17708	9	49449733	49449836
